# Supplementary material for: Metabonomic analysis of follicular fluid in patients with diminished ovarian reserve
Source: Front Endocrinol (Lausanne). 2023 Feb 27;14:1132621. doi: 10.3389/fendo.2023.1132621 (PMC10009106; doi:10.3389/fendo.2023.1132621)
Supplement: Supplementary Table 1 — Down-regulated metabolites in FF samples from DOR groups [file Table_1.xlsx]

## Sheet: HILIC-NEG
Name	RT [min]	ΔRT	m/z meas.	Δm/z [ppm]	M meas.	Ions	MS/MS	Name	Molecular Formula	AQ	Annotations	Annotation Source	Include	MS/MS score	Flags	mSigma	1-003_NEG_RA1_1-30-2022	1-019_NEG_RA3_1-31-2022	1-031_NEG_RA5_1-31-2022	1-036_NEG_RA6_1-31-2022	1-043_NEG_RA8_1-31-2022	1-045_NEG_RB1_1-31-2022	1-051_NEG_RB2_1-31-2022	1-061_NEG_RB3_1-31-2022	1-070_NEG_RB4_1-31-2022	1-071_NEG_RB5_1-31-2022	1-084_NEG_RB6_1-31-2022	1-088_NEG_RB7_1-31-2022	1-096_NEG_RB8_1-31-2022	1-097_NEG_RC1_1-31-2022	1-098_NEG_RC2_1-31-2022	1-103_NEG_RC3_1-31-2022	1-108_NEG_RC4_1-31-2022	1-116_NEG_RC5_1-31-2022	1-125_NEG_RC6_1-31-2022	1-131_NEG_RC7_1-31-2022	1-136_NEG_RD1_2-1-2022	1-172_NEG_RD4_2-1-2022	1-176_NEG_RD5_2-1-2022	1-181_NEG_RD6_2-1-2022	1-189_NEG_RD8_2-1-2022	1-204_NEG_RE2_2-1-2022	02Blank_NEG_BD8_1-30-2022	03Blank_NEG_BD8_1-30-2022	04Blank_NEG_BD8_1-30-2022	3-011_NEG_GA2_1-31-2022	3-012_NEG_GA3_1-31-2022	3-015_NEG_GA5_1-31-2022	3-017_NEG_GA6_1-31-2022
																	DOR1	DOR2	DOR3	DOR4	DOR5	DOR6	DOR7	DOR8	DOR9	DOR10	DOR11	DOR12	DOR13	DOR14	DOR15	DOR16	DOR17	DOR18	DOR19	DOR20	DOR21	DOR22	DOR23	DOR24	DOR25	DOR26				CON1	CON2	CON3	CON4
HN0001	7.15		237.091	-0.478	238.099	[M-H]-	TRUE	HEPES; LC-tDDA; CE40	C8H18N2O4S	2021	Spectral Library - MoNA_Negative.msp	MoNA_Negative.msp	TRUE	571.2	[]	63.8	4950752	4942038	4950942	4950396	4948966	4951714	4917150	4931414	4950256	4939178	4949966	4950500	4935892	4947908	4949900	4947700	4949746	4943872	4951394	4695074	4950422	4865940	4951336	0	4948202	4954240	0	1252	1144	4709168	4866022	4341320	4944708
HN0002	6.35		161.045	-1.75	162.053	[M-H]-	TRUE	1,6-ANHYDRO-B-GLUCOSE	C6H10O5	2021	Spectral Library - MoNA_Negative.msp	MoNA_Negative.msp	TRUE	519.7	[]	1.9	50114	56744	40664	54872	38576	42900	51862	59698	44090	41560	39664	45972	41460	56432	44550	49698	47134	47906	53272	50574	45178	47244	50574	45784	60444	37738	0	0	0	60302	58040	67146	55522
HN0003	7.55	-0.17	118.051	-1.688	119.058	[M-H]-	FALSE	L-Threonine	C4H9NO3	2220	Analyte List - HILIC_20min	HILIC_20min	TRUE	0	[RED]	0.6	244600	509684	269392	0	0	150152	196376	286624	225448	214118	263584	252258	0	293606	184712	130462	123894	139420	137382	254738	347828	236720	220112	130844	0	142996	0	0	702	240114	250118	230876	161658
HN0004	9.03	-0.43	132.03	-1.478	133.037	[M-H]-	TRUE	L-Aspartic acid	C4H7NO4	2120	Analyte List - HILIC_20min, Spectral Library - MoNA_Negative.msp	HILIC_20min	TRUE	0	[RED]	1	80860	76078	77418	76210	86412	105430	60824	84150	112590	55942	103236	95684	66894	69276	60006	82134	119780	86816	102340	54742	76816	67624	71262	118144	79846	124418	0	0	0	41114	39928	57486	56998
HN0005	0.49		187.007	-1.852	188.014	[M-H]-	TRUE	p-Tolyl Sulfate	C7H8O4S	2022	Spectral Library - Bruker MetaboBASE Personal Library 3.0	Bruker MetaboBASE Personal Library 3.0	TRUE	982.3	[RED]	1.8	86546	4086906	284124	3451422	502804	1797574	3535490	3007468	3234016	122556	3471050	1210558	1377620	2673876	1698292	3226138	2424088	86460	185642	401582	1414326	75526	477080	1237850	2050440	4057938	0	0	0	3409792	3012974	3948480	4127010
HN0006	5.92		203.083	-0.469	204.09	[M-H]-	TRUE	Tryptophan	C11H12N2O2	2022	Spectral Library - MassBank_NIST.msp	MassBank_NIST.msp	TRUE	991	[RED]	6.8	14002	14192	9578	15526	8592	13014	9930	13392	13336	11428	10762	11798	11804	8712	14198	11808	8224	6516	8748	12144	8576	10736	12166	7604	11458	5190	0	0	0	10362	11758	12794	7486
HN0007	0.5		265.148	-1.213	266.155	[M-H]-	TRUE	Lauryl sulfate	C12H26O4S	2021	Spectral Library - MoNA_Negative.msp	MoNA_Negative.msp	TRUE	14.1	[]	5.2	78460	233038	150134	67170	73474	154764	73772	151782	281350	251800	144820	398886	181720	478618	316154	56216	886138	99016	100438	109740	92204	197270	195102	187870	117674	96584	76590	323462	350814	228130	191390	119108	166772
HN0008	8	-0.22	145.062	-1.753	146.069	[M-H]-, [M-H-H2O]-	TRUE	L-Glutamine	C5H10N2O3	2120	Analyte List - HILIC_20min, Spectral Library - MoNA_Negative.msp	HILIC_20min	TRUE	0	[RED]	4.4	425240	382124	381660	373778	410794	413290	389154	403618	401606	383326	381804	366494	357502	383700	399488	379204	428510	379258	392556	373432	380722	394974	372300	419828	399256	451644	1126	0	0	363656	359526	375936	376526
HN0009	6.11	-0.01	130.087	-1.565	131.094	[M-H]-	TRUE	L-Isoleucine	C6H13NO2	2220	Analyte List - HILIC_20min	HILIC_20min	TRUE	0	[RED]	0.9	162910	192276	139600	156138	89614	90616	84120	148504	109322	80704	55746	144386	89674	93556	69140	99824	106804	79448	159556	107282	121546	111874	160332	96378	179488	54776	0	0	0	80790	112720	140428	117944
HN0010	0.41		498.929	-1.826	499.937	[M-H]-	TRUE	Perfluorooctanesulfonic acid	C8HF17O3S	2021	Spectral Library - MoNA_Negative.msp	MoNA_Negative.msp	TRUE	69.3	[]	4.7	305942	618716	1368530	305334	155204	1030606	537364	40036	418102	102102	310124	982976	151630	321128	368212	40950	192858	815410	36642	3057964	137302	134220	276850	1392274	595936	160598	0	0	0	63820	174786	356688	176322
HN0011	0.47		188.986	-1.478	189.993	[M-H]-	TRUE	2,5-dihydroxybenzenesulfonate	C6H6O5S	2021	Spectral Library - MoNA_Negative.msp	MoNA_Negative.msp	TRUE	209.3	[]	3.3	242126	143630	94124	186324	230706	143346	283318	134832	57592	175366	138454	189584	159540	304742	439028	139110	63292	869654	25072	83496	93192	205962	83152	259858	61102	144452	0	0	0	95334	92972	331080	139412
HN0012	8.83	-0.16	146.046	-1.801	147.053	[M-H]-, [M-H-H2O]-, [M+Na-2H]-	TRUE	L-Glutamic acid	C5H9NO4	2220	Analyte List - HILIC_20min, Spectral Library - MoNA_Negative.msp	HILIC_20min	TRUE	0	[RED]	1.5	200174	197616	195944	181460	206262	179592	200002	207770	186066	193690	220466	225484	213598	223750	218908	209524	189290	185058	193760	214092	214854	219860	178224	193394	219442	190098	0	0	0	177070	189834	203176	197022
HN0013	0.47		203.002	-1.439	204.009	[M-H]-	TRUE	3-Methoxyphenol sulfate	C7H8O5S	2022	Spectral Library - MoNA_Negative.msp	MoNA_Negative.msp	TRUE	993.1	[RED]	2.8	17394	73062	28782	117884	177010	153102	173062	189062	367700	23726	90724	42838	76186	230544	63590	114114	39308	144386	7060	14586	134018	4744	21688	19566	53058	201604	0	0	0	111028	151312	160498	195682
HN0014	5.15		263.104	-0.782	264.111	[M-H]-	TRUE	Phenylacetylglutamine	C13H16N2O4	2022	Spectral Library - MoNA_Negative.msp	MoNA_Negative.msp	TRUE	994.3	[RED]	1	154352	349562	246914	255240	136172	84466	156842	285992	179320	311952	357922	150648	267920	386972	204272	198194	141156	86848	18160	24924	321780	143268	78776	34456	80904	263086	0	0	0	87022	217550	110258	192484
HN0015	0.46		123.045	-1.495	124.052	[M-H]-	TRUE	4-Methylcatechol	C7H8O2	2022	Spectral Library - Bruker HMDB Metabolite Library_2.0	Bruker HMDB Metabolite Library_2.0	TRUE	997.2	[RED]	1.4	8020	39078	14386	64466	96674	83746	89660	102806	208476	8896	54312	26136	40048	130048	40256	73136	20182	79672	5002	5876	78174	3370	13564	10516	31792	113702	0	0	544	51726	87640	89580	101864
HN0016	9.92	-0.19	173.104	-1.565	174.111	[M-H]-, [M+Cl]-	TRUE	L-Arginine	C6H14N4O2	2220	Analyte List - HILIC_20min, Spectral Library - MassBank_NIST.msp	HILIC_20min	TRUE	0	[RED]	8.7	54698	59168	60554	55596	56124	52964	55238	58872	51966	59250	64992	55240	48884	63066	60078	48884	49968	49040	49206	56700	58818	56216	54418	46560	59426	50356	0	0	0	49000	51410	50618	44358
HN0017	0.48		349.111	8.509	368.129	[M-H-H2O]-, [M-H]-	TRUE	curcumin	C21H20O6	1021	Spectral Library - MassBank_NIST.msp	MassBank_NIST.msp	TRUE	4.6	[]	16.2	87616	81798	109994	66924	72734	54292	107236	82404	35018	115774	89160	49642	36320	41586	18256	48224	26716	42150	77452	136668	121664	77968	69432	43882	42106	19110	0	0	0	180606	165774	522064	81198
HN0018	1.03		323.223	-0.856	324.23	[M-H]-	TRUE	Protolichesterinic acid	C19H32O4	2021	Spectral Library - MoNA_Negative.msp	MoNA_Negative.msp	TRUE	352.2	[]	22.9	14232	21434	18252	11764	13580	16688	16560	12016	11588	12882	27418	13492	7160	15712	10080	12322	6596	8034	9514	17026	12640	16134	9378	10536	14816	10288	0	0	0	16722	19820	20514	23948
HN0019	6.33	-0.03	148.044	-1.745	149.051	[M-H]-	FALSE	L-Methionine	C5H11NO2S	2220	Analyte List - HILIC_20min	HILIC_20min	TRUE	0	[RED]	65	235450	264776	246482	208106	185084	178980	147958	277016	229878	158474	234104	191116	134666	155304	164840	136236	157410	125232	156908	138210	181524	184320	188058	141844	187488	102146	0	0	0	114500	180434	168320	132854
HN0020	2.85	0.17	243.062	-0.951	244.069	[M-H]-	TRUE	Uridine	C9H12N2O6	2220	Spectral Library - ZZR_metabolomics_library, Analyte List - HILIC_20min	HILIC_20min	TRUE	0	[RED]	9.8	433052	183096	211642	115704	215314	164644	276818	184876	183378	167338	391590	337488	141918	389006	306306	199400	83738	222666	278782	253568	358306	204714	170446	119300	210956	110028	0	0	0	150958	213240	262816	336134
HN0021	7.36		237.091	-3.875	238.098	[M-H]-	TRUE	4'-METHOXYCHALCONE	C16H14O2	1021	Spectral Library - MoNA_Negative.msp	MoNA_Negative.msp	TRUE	86.3	[]	51.2	287070	124872	192648	231446	368868	603126	92846	177210	846676	144700	590508	216796	239084	208716	268928	690528	1614144	450480	867428	57980	205526	99910	315262	1221098	350660	1484204	0	0	0	63838	75214	56064	100988
HN0022	6.55	-0.05	116.072	-1.423	117.079	[M-H]-	TRUE	L-Valine	C5H11NO2	2220	Analyte List - HILIC_20min	HILIC_20min	TRUE	0	[RED]	3.3	37946	48620	36364	39266	20676	25240	18362	31888	33680	21944	34168	37490	26342	24646	24440	22534	24874	17972	34488	28726	33832	24926	38426	21152	39718	12972	0	0	0	18462	25920	30490	23104
HN0023	0.43		244.908	-0.896	245.915	[M-H]-	TRUE	Chlorothalonil-4-hydroxy	C8HCl3N2O	2022	Spectral Library - MoNA_Negative.msp	MoNA_Negative.msp	TRUE	827.4	[]	9.7	30364	51708	233186	93706	52472	42248	289536	66492	99998	212788	47012	116526	338642	45096	83280	25086	40790	54318	162004	88750	30044	181012	80894	58456	41262	37678	0	0	0	172782	89980	78338	208334
HN0024	0.9	0.02	137.024	-1.441	138.031	[M-H]-	TRUE	Salicylic acid	C7H6O3	2220	Analyte List - HILIC_20min, Spectral Library - ZZR_metabolomics_library	HILIC_20min	TRUE	0	[RED]	5.1	2450	1886	3232	2486	2734	6698	1904	331160	5330	13034	4182	2872	2792	2784	2748	32032	7996	2540	1800	44480	2970	3136	2026	17254	2378	4216	0	0	0	176380	2412	124032	2752
HN0025	0.46		333.116	9.021	334.124	[M-H]-	TRUE	pongaflavone	C21H18O4	1021	Spectral Library - MoNA_Negative.msp	MoNA_Negative.msp	TRUE	67.6	[]	23.2	322984	219830	158086	224956	299972	159702	200954	60566	179524	202962	605116	47760	349068	202162	58212	137768	151804	73156	180914	144626	389728	166414	159736	227788	236028	121154	0	0	0	218500	258794	144994	159652
HN0026	5.01		243.062	-1.005	244.069	[M-H]-	TRUE	Pseudouridine; LC-tDDA; CE10	C9H12N2O6	2022	Spectral Library - MoNA_Negative.msp	MoNA_Negative.msp	TRUE	967.5	[RED]	2.3	133864	141860	123344	123120	124668	94424	143900	129380	94486	131138	123012	104082	123322	146030	128888	105274	110546	99360	85934	111366	122282	118546	111300	79246	118660	83868	0	0	0	99720	116468	121098	118518
HN0027	7.48	-0.11	130.062	-1.409	131.069	[M-H]-	TRUE	Creatine	C4H9N3O2	2220	Analyte List - HILIC_20min, Spectral Library - MassBank_NIST.msp	HILIC_20min	TRUE	0	[RED]	6.4	26736	29018	31376	31206	28912	24196	23862	30844	30536	27388	28544	33548	25878	31574	31044	18642	21990	28338	27044	28136	30174	22212	22964	21914	27102	15124	0	0	0	24434	28750	28350	25346
HN0028	4.39		480.309	-1.86	481.316	[M-H]-	TRUE	(2-aminoethoxy)[2-hydroxy-3-(octadecanoyloxy)propoxy]phosphinic acid	C23H48NO7P	2021	Spectral Library - MoNA_Negative.msp	MoNA_Negative.msp	TRUE	89.9	[]	0.5	31746	11416	55604	61034	59778	53280	20976	54086	57624	57488	55576	48836	61382	27470	66660	59538	41500	43404	52026	53146	53208	50280	33262	36686	43934	36652	0	0	0	78190	60252	71846	28780
HN0029	8.35		174.088	-1.498	175.095	[M-H]-, [M+Cl]-	TRUE	Citrulline	C6H13N3O3	2022	Spectral Library - Bruker HMDB Metabolite Library_2.0	Bruker HMDB Metabolite Library_2.0	TRUE	999.7	[RED]	6.4	131314	84516	110774	82346	105838	78874	89612	117936	75988	96004	107096	100326	42060	85552	95902	92688	56764	87826	84340	79346	92084	109794	77238	64390	78962	52536	0	0	0	80940	93258	67644	92498
HN0030	10.1	-0.44	154.062	-1.331	155.069	[M-H]-	TRUE	L-Histidine	C6H9N3O2	2120	Analyte List - HILIC_20min, Spectral Library - MoNA_Negative.msp	HILIC_20min	TRUE	0	[RED]	6.6	21390	23982	20610	18102	18820	18784	17562	21440	18400	17224	19368	16818	17264	16080	15490	14554	12922	10794	13186	14146	22192	18424	15604	11104	18340	9712	0	0	0	13342	14526	20438	13898
HN0031	0.49		172.991	-1.757	173.998	[M-H]-	TRUE	Phenol sulfate	C6H6O4S	2022	Spectral Library - MoNA_Negative.msp	MoNA_Negative.msp	TRUE	994.3	[RED]	2.6	1671022	115206	190232	185328	431248	319978	450964	774764	180602	735588	292510	312390	1436796	266798	299284	442422	219364	722284	107518	1019958	954638	562612	494502	217126	271964	120682	0	0	0	110986	1248696	211942	444164
HN0032	0.61	-0.14	391.285	-1.576	392.293	[M-H]-, [M+Na-2H]-, [M-H-H2O]-	TRUE	Deoxycholic acid	C24H40O4	2220	Spectral Library - MoNA_Negative.msp, Analyte List - HILIC_20min	HILIC_20min	TRUE	0	[RED]	24.4	77008	79554	99564	43802	49620	45024	68448	48418	56368	43474	54344	43314	43686	54258	37254	57764	26454	73958	51404	80398	53892	58222	40718	29390	62618	50128	0	0	0	55674	73988	63546	102660
HN0033	4.55		480.309	-1.775	481.316	[M-H]-	TRUE	(2-aminoethoxy)[2-hydroxy-3-(octadecanoyloxy)propoxy]phosphinic acid	C23H48NO7P	2021	Spectral Library - MoNA_Negative.msp	MoNA_Negative.msp	TRUE	58.7	[]	6.7	170656	58800	256144	307842	277742	260202	89084	251368	286870	274610	253986	232246	276690	144408	314964	262952	208856	197758	256306	253386	251648	231460	148130	180296	233312	177300	0	0	0	362612	301632	345314	130806
HN0034	4.8		476.277	-1.702	477.285	[M-H]-	TRUE	LPE 18:2	C23H44NO7P	2022	Spectral Library - MoNA_Negative.msp	MoNA_Negative.msp	TRUE	903.2	[RED]	42	32230	24166	34120	19964	32586	20130	28734	44368	25466	33918	20438	25672	18074	23456	23152	35262	20864	13954	30552	22160	21836	21926	16026	17794	23882	15198	0	0	0	35594	28100	25912	22010
HN0035	0.47		133.066	-1.341	134.073	[M-H]-	TRUE	Indan-5-ol	C9H10O	2021	Spectral Library - Bruker MetaboBASE Personal Library 3.0	Bruker MetaboBASE Personal Library 3.0	TRUE	200	[]	3.7	51986	70024	80390	40684	96636	37180	202242	302998	97738	91268	62518	111456	172304	76238	57826	160212	103522	16272	46750	87892	107514	34216	122104	74702	133584	18798	0	0	0	242630	208722	138966	58134
HN0036	4.4		245.093	-1.232	246.1	[M-H]-	TRUE	N-Acetyltryptophan	C13H14N2O3	2021	Spectral Library - MoNA_Negative.msp	MoNA_Negative.msp	TRUE	283.3	[]	1.7	448366	162684	239138	324388	550452	2103132	129314	396318	3577824	366952	1006210	434072	313942	257948	376934	1213296	2305150	526076	1706876	101452	281846	122170	417764	1610684	433114	2280838	0	0	0	72156	80892	59906	126248
HN0037	6.39		89.0243	-0.793	90.0316	[M-H]-	TRUE	Lactic acid	C3H6O3	2021	Spectral Library - MoNA_Negative.msp	MoNA_Negative.msp	TRUE	669.8	[]	1.5	0	884014	787128	844886	767212	785988	812556	800994	839050	809282	794084	766072	792522	825126	829278	848782	920264	756490	958062	825940	781066	835228	893432	882012	898418	823460	17022	17238	16074	837860	796896	818960	732940
HN0038	0.48		243.033	-0.677	244.04	[M-H]-	TRUE	Raspberry ketone sulfate	C10H12O5S	2021	Spectral Library - MoNA_Negative.msp	MoNA_Negative.msp	TRUE	473.8	[]	26.2	3334	56528	21678	18426	16954	13752	56592	21814	24462	9820	8950	16550	49052	31960	19878	54418	14054	6724	21448	21906	28944	14358	11336	21704	31546	6160	0	0	0	46356	25328	32314	25124
HN0039	0.53		351.127	-1.288	352.134	[M-H]-	TRUE	Estradiol-17β 3-sulfate	C18H24O5S	2022	Spectral Library - Bruker MetaboBASE Personal Library 3.0	Bruker MetaboBASE Personal Library 3.0	TRUE	844.9	[]	4.4	357358	430262	471508	153122	356616	167204	424164	109968	221494	410142	527618	242546	354622	276828	102660	121078	104728	131954	133876	304900	268014	188990	499932	218306	144004	127972	0	0	0	204154	266250	152134	147122
HN0040	0.46	-0.13	151.04	-1.476	152.047	[M-H]-	TRUE	Vanillin	C8H8O3	2220	Spectral Library - Bruker MetaboBASE Personal Library 3.0, Analyte List - HILIC_20min	HILIC_20min	TRUE	0	[RED]	5.6	48526	43576	164610	4846	31836	184472	116152	38592	40992	8272	5622	60218	78360	9374	55786	9956	241088	3370	2956	36916	31714	56332	3190	6106	113760	30522	0	0	0	5020	559102	12622	20662
HN0041	0.87		447.347	-1.987	426.371	[M+Na-2H]-, [M-H]-	TRUE	FAHFA 26:0	C26H50O4	2021	Spectral Library - MoNA_Negative.msp	MoNA_Negative.msp	TRUE	14.7	[]	2	160094	123720	130330	150974	131776	150760	171652	111060	152012	134256	114560	137162	67816	137008	128450	165044	108796	125504	114094	165738	131596	166908	94422	87546	134858	93690	0	0	0	136782	168140	140524	146192
HN0042	7.7	-0.02	118.051	-1.683	119.058	[M-H]-	TRUE	L-Threonine	C4H9NO3	2220	Analyte List - HILIC_20min, Spectral Library - ZZR_metabolomics_library	HILIC_20min	TRUE	0	[RED]	1.2	109958	109464	0	228262	407922	59112	62068	93704	71534	84638	120130	94110	208220	68804	71986	41318	36586	42844	42250	85370	86220	83636	57148	34362	200692	32670	0	0	0	66490	74828	87132	56728
HN0043	6.96	-0.08	102.056	-0.381	103.063	[M-H]-	FALSE	L-2-Aminobutyric acid	C4H9NO2	2220	Analyte List - HILIC_20min	HILIC_20min	TRUE	0	[RED]	3.3	28498	18626	17550	17380	6178	14880	6054	12066	18278	10578	24650	25954	16198	20452	18212	5540	9650	7914	12748	13280	29472	9036	11632	5830	18190	14922	0	0	0	9186	15588	18568	13420
HN0044	0.61		415.321	-1.784	416.329	[M-H]-, [M+CH3COO]-	TRUE	(24S)-24,25-dihydroxyvitamin D3 / (24S)-24,25-dihydroxycholecalciferol	C27H44O3	2021	Spectral Library - Bruker MetaboBASE Personal Library 3.0	Bruker MetaboBASE Personal Library 3.0	TRUE	199.6	[]	13.1	137364	198758	138952	159544	169024	154610	140800	163696	102290	144470	131080	151238	176032	147208	133550	112574	117562	138282	130226	170742	180614	178230	151088	127182	164060	133806	0	0	0	131318	160030	105904	121122
HN0045	0.88	0.14	391.285	-1.736	392.292	[M-H]-	TRUE	Deoxycholic acid	C24H40O4	2220	Spectral Library - MoNA_Negative.msp, Analyte List - HILIC_20min	HILIC_20min	TRUE	0	[RED]	24.5	106146	81914	98212	89806	83320	73618	98184	56188	104348	84516	68442	74454	41592	71070	71946	107300	68028	118012	76630	108900	85706	91674	58314	43972	87934	73338	0	0	0	58888	103228	84976	96186
HN0046	0.48		121.066	-1.415	122.073	[M-H]-	TRUE	3,5-Dimethylphenol	C8H10O	2022	Spectral Library - Bruker MetaboBASE Personal Library 3.0	Bruker MetaboBASE Personal Library 3.0	TRUE	984.8	[RED]	3.7	3406	291574	2960	5214	27332	42582	265372	5616	6448	2712	245654	2376	2614	336042	11698	38882	4474	2588	7794	4752	2424	2244	5312	59168	13898	112264	0	0	0	101596	616	10162	0
HN0047	0.47		135.045	-1.468	136.052	[M-H]-	TRUE	4-Hydroxyacetophenone	C8H8O2	2022	Spectral Library - Bruker MetaboBASE Personal Library 3.0	Bruker MetaboBASE Personal Library 3.0	TRUE	988.3	[RED]	4.3	5394	25840	8746	84164	18976	122608	15150	5696	7266	10474	10790	8030	32816	73024	45886	11908	6992	4110	10902	5278	44256	77592	3474	12636	13900	8444	0	0	0	6648	10772	11768	6288
HN0048	8.04	-0.18	104.035	-0.186	105.043	[M-H]-	TRUE	L-Serine	C3H7NO3	2220	Analyte List - HILIC_20min	HILIC_20min	TRUE	0	[RED]	0.7	116292	92390	83740	52868	41504	71312	47052	60328	63280	51404	119852	105510	55934	82294	82506	46792	43588	54586	52532	64122	64848	60200	60146	40474	47248	43430	0	0	0	59346	57244	69114	48344
HN0049	7.37	-0.12	88.0404	-0.31	89.0477	[M-H]-	TRUE	L-alanine	C3H7NO2	2220	Analyte List - HILIC_20min	HILIC_20min	TRUE	0	[RED]	1.9	0	87138	79924	80428	92428	70166	56602	99518	83200	76432	94654	66332	91744	0	86004	84916	107320	64926	90748	56862	81726	79380	63686	93386	101692	102402	0	0	0	54286	52244	68246	57640
HN0050	4.17		735.52	-2.304	700.55	[M+Cl]-, [M+CH3COO]-	TRUE	SM d34:2	C39H77N2O6P	2021	Spectral Library - MassBank_NIST.msp	MassBank_NIST.msp	TRUE	239.3	[]	70.3	27096	19782	20774	18190	21164	15684	21810	20250	17588	23704	17178	20280	18028	15562	24804	19156	13842	14758	17572	33282	21348	15698	14980	12012	14396	10906	0	0	0	21490	18376	17868	20064
HN0051	8.04	-0.18	179.056	-1.436	180.063	[M-H]-	TRUE	myo-Inositol	C6H12O6	2220	Spectral Library - Bruker HMDB Metabolite Library_2.0, Analyte List - HILIC_20min	HILIC_20min	TRUE	0	[RED]	6.7	32524	28354	20494	21462	17084	20180	18630	18424	17914	19198	40224	101576	21422	28348	29938	14462	12980	15784	17176	23002	18188	17898	15238	13108	17244	13966	0	0	0	19000	18692	27462	16720
HN0052	0.47	-0.09	119.05	-1.266	120.057	[M-H]-	TRUE	Phenylacetaldehyde	C8H8O	2220	Analyte List - HILIC_20min, Spectral Library - MoNA_Negative.msp	HILIC_20min	TRUE	0	[RED]	3	32904	117766	84824	113068	68878	96512	76090	35070	55720	157570	96750	61182	70452	67818	69304	169568	130142	35558	164322	58366	646044	184582	74832	58154	47074	56478	0	0	0	21208	165114	61664	152100
HN0053	8.14	-0.22	131.046	-1.531	132.053	[M-H]-, [M-H-H2O]-	TRUE	L-Asparagine	C4H8N2O3	2120	Analyte List - HILIC_20min, Spectral Library - MoNA_Negative.msp	HILIC_20min	TRUE	0	[RED]	4.4	36054	29904	46888	50588	45536	85066	23616	44142	64884	37534	63308	44858	38626	30054	47042	48536	70656	47052	57464	18558	55974	31586	40500	64062	36624	71484	0	0	0	40138	50018	42240	25916
HN0054	10.29		239.016	-0.948	240.024	[M-H]-, [M+Na-2H]-	TRUE	L-Cystine	C6H12N2O4S2	2022	Spectral Library - MoNA_Negative.msp	MoNA_Negative.msp	TRUE	930.8	[RED]	5.2	20552	29356	33340	19516	19234	21146	38810	38238	37820	28412	24572	5634	15396	10512	6056	3734	2580	4122	6552	7530	15480	22510	51570	12574	6856	10052	0	0	0	16458	10352	21440	12404
HN0055	8.31		237.091	-1.54	238.098	[M-H]-	TRUE	HEPES; LC-tDDA; CE30	C8H18N2O4S	2022	Spectral Library - MoNA_Negative.msp	MoNA_Negative.msp	TRUE	932.9	[RED]	6.5	15904	5604	9812	14010	15790	29628	6590	9358	38736	9984	25374	12606	11132	11768	12728	32438	67166	27010	38848	4218	12544	5576	17404	57468	15000	62208	0	0	0	5028	5200	3944	7904
HN0056	10.09	-0.26	145.098	-1.462	146.105	[M-H]-	TRUE	D-Lysine	C6H14N2O2	2120	Spectral Library - ZZR_metabolomics_library, Analyte List - HILIC_20min	HILIC_20min	TRUE	0	[RED]	4.5	259376	351016	244996	261790	193266	287690	193382	304484	242708	163684	256622	247862	179528	218590	242586	132620	171804	133778	159180	158190	230026	200212	163250	116504	243628	149102	0	0	0	156918	199006	266430	154334
HN0057	0.94		337.238	-1.194	338.245	[M-H]-	TRUE	LTB3	C20H34O4	2021	Spectral Library - Bruker MetaboBASE Personal Library 3.0	Bruker MetaboBASE Personal Library 3.0	TRUE	242.7	[]	18.9	18416	23190	22266	15718	21284	20948	25372	16492	17592	17196	36244	27852	7534	15052	38664	17670	64402	18134	16942	24154	30316	26878	14866	14492	23032	14838	0	0	0	22830	21182	23404	30574
HN0058	1.01		325.238	-1.242	326.245	[M-H]-	TRUE	AVOCADYNE ACETATE	C19H34O4	2021	Spectral Library - MoNA_Negative.msp	MoNA_Negative.msp	TRUE	499	[]	23.5	15284	17060	12736	12656	12824	12110	15348	11714	9488	12698	20148	11848	6114	12324	9078	11132	5742	9764	10734	11584	14518	14318	8096	7564	12878	8796	0	0	0	12754	14736	13666	16032
HN0059	0.47		109.029	-0.382	110.037	[M-H]-	TRUE	1,2-BENZENEDIOL	C6H6O2	2022	Spectral Library - MassBank_NIST.msp	MassBank_NIST.msp	TRUE	998.9	[RED]	2.3	191336	115660	78622	138168	178646	111940	218212	97066	50802	140746	116592	156338	129262	260970	336642	97198	51798	637946	20556	30762	89766	166392	65086	205796	42160	114684	0	0	0	67252	70808	269776	118546
HN0060	8.08		272.086	-9.368	273.094	[M-H]-	TRUE	5-Hydroxymethylcytidine	C10H15N3O6	1021	Spectral Library - MoNA_Negative.msp	MoNA_Negative.msp	TRUE	8.3	[]	11.9	14496	13960	15338	11732	9242	12766	11032	12290	9614	14116	14872	7338	12726	13560	15170	11818	9214	13918	13134	12776	14176	12662	16980	9842	11634	9078	0	0	0	18092	17680	15284	14728
HN0061	0.6		323.259	-1.072	324.267	[M-H]-, [M+Na-2H]-	TRUE	14,15-EE-5(Z)-E	C20H36O3	2021	Spectral Library - Bruker MetaboBASE Personal Library 3.0	Bruker MetaboBASE Personal Library 3.0	TRUE	377.9	[]	17.8	108494	107324	198056	118256	76044	103082	135162	122948	79310	106142	118888	112352	110754	104330	99530	77790	87044	85110	95856	154712	152020	122946	81640	62698	103582	99506	0	0	0	114158	121934	96148	114650
HN0062	1.39		185.118	-1.333	186.125	[M-H]-, [M-H-H2O]-	TRUE	10-hydroxy-2E-decenoic acid	C10H18O3	2021	Spectral Library - Bruker MetaboBASE Personal Library 3.0	Bruker MetaboBASE Personal Library 3.0	TRUE	101.5	[]	7	31458	49418	61596	39106	45356	23214	51062	80104	49296	60866	89952	55400	28340	28540	29584	17278	29598	10062	63464	35852	47750	54724	24824	34882	49922	23584	0	0	0	22998	62406	53234	56668
HN0063	6.74	0.14	116.072	-1.522	117.079	[M-H]-	TRUE	L-Valine	C5H11NO2	2220	Analyte List - HILIC_20min	HILIC_20min	TRUE	0	[RED]	2.8	59136	67004	52508	49836	30764	37612	29470	50702	51492	32326	50878	55296	39866	40166	34536	32758	33146	27982	49848	40654	51088	36310	47340	31642	51004	22126	0	0	0	26412	37440	42114	39390
HN0064	7.84		323.035	-0.941	302.06	[M+Na-2H]-, [M-H]-	TRUE	PIPES; LC-tDDA; CE20	C8H18N2O6S2	2021	Spectral Library - MoNA_Negative.msp	MoNA_Negative.msp	TRUE	15.9	[]	7.6	50486	20156	30732	40138	55550	80734	21450	24928	86500	28274	69532	8822	34572	40460	41194	85112	51644	15110	18956	2804	6342	2792	11126	26682	44700	103688	0	0	0	12764	15682	7848	22606
HN0065	6.89		239.072	1.287	240.079	[M-H]-	TRUE	2'-beta-Dihydroxychalcone	C15H12O3	2021	Spectral Library - Bruker MetaboBASE Personal Library 3.0	Bruker MetaboBASE Personal Library 3.0	TRUE	4.1	[]	49.8	33282	19550	28618	34314	45268	72948	24938	26304	83330	25926	48224	38058	31348	30978	41558	71338	87322	65800	67490	12620	30172	18038	40498	90198	33672	92602	0	0	0	16744	19472	14064	21626
HN0066	1.01		363.253	-1.8	364.261	[M-H]-	TRUE	Prostaglandin A1 ethyl ester	C22H36O4	2021	Spectral Library - Bruker MetaboBASE Personal Library 3.0	Bruker MetaboBASE Personal Library 3.0	TRUE	98.3	[]	27.7	13884	16498	15998	9966	17644	13328	15576	14886	11608	10802	20020	16098	7222	14276	10372	12918	7584	8790	10384	16436	13898	17086	9158	8394	15180	9538	0	0	0	14004	15550	13954	20730
HN0067	0.95	-0.1	188.071	-1.479	189.079	[M-H]-	TRUE	Indol-3-propionic acid	C11H11NO2	2220	Analyte List - HILIC_20min, Spectral Library - ZZR_metabolomics_library	HILIC_20min	TRUE	0	[RED]	2.8	25406	11980	0	1550	4486492	81462	100578	28404	8506	22018	22636	0	2264	32276	26314	15634	16146	2731358	0	28334	0	6646	81612	30910	1017748	526908	0	0	0	13348	23028	19002	14890
HN0068	0.41		530.895	-1.728	531.902	[M-H]-	TRUE	9Cl-PF3ONS (9-chlorohexadecafluoro-3-oxanonane-1-sulfonate) (major component of F-53B)	C8HClF16O4S	2022	Spectral Library - MassBank_NIST.msp	MassBank_NIST.msp	TRUE	997	[RED]	6.7	57536	71324	92024	31948	30830	39532	82354	6446	20394	15460	51968	9992	16968	38342	25364	16498	149130	41154	6598	40056	35714	17854	48144	57536	11050	12748	0	0	0	20054	19666	85386	40296
HN0069	2.97		750.542	-3.156	751.549	[M-H]-	TRUE	(2-aminoethoxy)[2-[icosa-5.8.11.14-tetraenoyloxy]-3-[octadec-1-en-1-yloxy]propoxy]phosphinic acid	C43H78NO7P	1021	Spectral Library - MoNA_Negative.msp	MoNA_Negative.msp	TRUE	364.1	[]	22.7	25486	18594	6388	6952	6194	10460	12798	13694	5488	12678	13172	19406	8346	18762	7512	9748	5880	10700	10960	15356	8694	11416	11190	4282	7572	8278	0	0	0	7216	6044	9268	8454
HN0070	0.46		139.04	-1.526	140.047	[M-H]-	TRUE	3-METHOXYCATECHOL	C7H8O3	2022	Spectral Library - Bruker MetaboBASE Personal Library 3.0	Bruker MetaboBASE Personal Library 3.0	TRUE	982	[RED]	5.5	24716	5124	8430	7092	18782	20556	31890	11598	11430	42400	15678	6630	7756	7362	33390	5538	53652	2986	3180	46770	2078	31680	7184	15126	6200	12482	0	0	0	2916	7384	9748	27460
HN0071	0.46		165.055	-1.737	166.063	[M-H]-	TRUE	Ethyl 3-hydroxybenzoate	C9H10O3	2022	Spectral Library - Bruker MetaboBASE Personal Library 3.0	Bruker MetaboBASE Personal Library 3.0	TRUE	802.4	[]	8.3	18788	7378	3442	2678	5806	10960	5012	3550	2228	10526	1874	4528	2714	4018	7488	2426	1646	18436	2546	3082	3456	1624	2214	2862	2760	1626	0	0	0	4162	1848	5998	1398
HN0072	1.14		297.207	-0.789	298.214	[M-H]-	TRUE	Acaranoic acid	C17H30O4	2021	Spectral Library - MoNA_Negative.msp	MoNA_Negative.msp	TRUE	523	[]	20.1	7540	14708	10842	14178	7666	7356	10286	8326	7308	11956	20186	9694	6642	7986	5942	7824	4150	3708	7620	7844	9598	9558	7420	5696	8168	7250	0	0	0	11070	13014	11464	20778
HN0073	2.19		351.163	8.376	352.17	[M-H]-	TRUE	(2-acetyloxy-3,6-diphenylcyclohexyl) acetate	C22H24O4	1021	Spectral Library - MoNA_Negative.msp	MoNA_Negative.msp	TRUE	398.2	[]	48.7	5220	7934	9376	11192	20998	7732	6230	6442	13286	8258	13068	5420	6432	34286	6550	4314	10858	5426	7820	9984	8124	18532	5414	5822	9880	6836	0	0	0	12454	10542	26558	7014
HN0074	8.25	0.03	145.062	-1.608	146.069	[M-H]-	TRUE	L-Glutamine	C5H10N2O3	2220	Analyte List - HILIC_20min	HILIC_20min	TRUE	0	[RED]	4.2	103404	105790	113496	125196	135854	132766	115122	126334	155542	122148	113598	126754	104088	112846	123836	129912	0	130138	140564	129224	146162	146878	135260	156118	155316	0	0	0	0	111902	0	121960	112684
HN0075	6.32	0.14	75.0088	-0.192	76.016	[M-H]-	TRUE	Glycolic acid	C2H4O3	2200	Analyte List - HILIC_20min	HILIC_20min	TRUE	0	[RED]	∞	19420	15096	14054	12280	11496	14760	12704	12084	11842	11186	11590	12338	13044	15940	14108	15378	10436	16476	11204	13592	14704	12786	19968	10220	14724	9242	1274	1070	0	14028	15120	11186	13610
HN0076	2.89		117.056	-1.486	118.063	[M-H]-	TRUE	2-Hydroxy-3-methylbutyric acid	C5H10O3	2021	Spectral Library - MoNA_Negative.msp	MoNA_Negative.msp	TRUE	24.8	[]	1.1	128738	72158	66210	54886	39260	44990	40778	50784	52214	46718	75452	128224	65482	81092	89294	59250	60220	69686	94698	59308	142416	40036	65680	48244	51900	32378	0	0	0	45356	53938	69516	100488
HN0077	9.19	0.44	154.062	-1.592	155.069	[M-H]-	TRUE	L-Histidine	C6H9N3O2	2120	Analyte List - HILIC_20min, Spectral Library - MoNA_Negative.msp	HILIC_20min	TRUE	0	[RED]	7.1	15676	17994	17008	13100	14748	13588	14880	14908	13256	14854	12536	12068	12558	11514	12340	11472	8366	10180	10902	13472	15672	16922	11912	7052	14184	6978	854	0	0	13522	14828	15394	13800
HN0078	0.51		426.967	-1.785	427.974	[M-H]-	TRUE	6:2 Fluorotelomer sulfonic acid	C8H5F13O3S	2022	Spectral Library - MassBank_NIST.msp	MassBank_NIST.msp	TRUE	954.4	[RED]	1.7	0	0	0	0	0	2820	0	0	0	0	0	5826	0	0	0	0	0	0	0	0	0	0	0	0	0	0	0	4888	4330	0	0	5396	3842
HN0079	0.47		230.995	-6.29	232.002	[M-H]-	TRUE	Vanillin-4-sulfate	C8H8O6S	1022	Spectral Library - MoNA_Negative.msp	MoNA_Negative.msp	TRUE	988.4	[RED]	45.4	34690	13198	122582	0	24560	154218	85308	30120	35186	6852	12194	45362	63058	23282	97112	7660	190488	2948	6948	30388	25050	39198	0	3962	88064	5776	0	0	0	0	424072	9386	13540
HN0080	0.47		125.024	-2.21	126.031	[M-H]-	TRUE	Pyrogallol	C6H6O3	2021	Spectral Library - MoNA_Negative.msp	MoNA_Negative.msp	TRUE	669.2	[]	5.6	11222	1254	37162	2408	12936	167800	7794	34248	5004	7776	2350	2280	5264	4912	61176	2968	9592	1656	4814	5974	1284	16194	4518	2866	3198	3542	0	0	0	2716	2778	3130	4346
HN0081	8.6		193.035	-1.41	194.042	[M-H]-	TRUE	D-Glucuronic acid	C6H10O7	2022	Spectral Library - Bruker HMDB Metabolite Library_2.0	Bruker HMDB Metabolite Library_2.0	TRUE	748.8	[]	9.5	29646	27746	36418	25716	31046	22960	33952	29914	21910	33458	33634	22206	27572	43612	28072	17546	13060	19080	16966	25038	28310	24672	42446	15138	24476	14232	0	0	0	31274	31028	38662	48302
HN0082	0.8		143.108	-1.365	144.115	[M-H]-	TRUE	Caprylic acid	C8H16O2	2021	Spectral Library - MoNA_Negative.msp	MoNA_Negative.msp	TRUE	424.1	[]	3.6	418228	194192	209008	295132	431204	1045076	178546	319220	1439250	342610	678488	373764	198536	270546	329862	873402	1212206	437482	900956	136164	304312	105132	377898	856740	348318	1085934	1580	2484	3192	107088	92250	115276	133470
HN0083	8.87		216.099	-1.478	217.106	[M-H]-	TRUE	Na-Acetylcitrulline; LC-tDDA; CE30	C8H15N3O4	2021	Spectral Library - MoNA_Negative.msp	MoNA_Negative.msp	TRUE	7.4	[]	6.8	3780	3692	4942	192030	5688	208674	2698	40696	26872	5276	7550	5696	5186	3812	2356	7854	404756	9718	12644	1706	3664	1022	6194	22998	4362	26822	0	0	0	2020	1674	0	1684
HN0084	0.6		299.259	-0.793	300.267	[M-H]-, [M+Na-2H]-	TRUE	(R)-2-hydroxystearic acid	C18H36O3	2022	Spectral Library - MoNA_Negative.msp	MoNA_Negative.msp	TRUE	711.1	[]	5	147240	165294	155430	168270	137452	143732	152434	178028	130038	135904	124656	126352	145568	125116	116298	130884	105612	112544	121860	180276	189432	162018	147844	102294	159708	171108	10810	20762	22030	132058	130228	135870	91360
HN0085	1.03		299.223	-0.592	300.23	[M-H]-	TRUE	ROCCELLIC ACID	C17H32O4	2021	Spectral Library - MoNA_Negative.msp	MoNA_Negative.msp	TRUE	75	[]	20.9	7472	10008	7810	13862	9522	6616	8036	6652	6204	10412	15254	8334	5528	7964	6050	5472	4224	4138	6768	7532	7424	8544	8460	3902	7618	5586	0	0	0	7342	8740	10740	12582
HN0086	5.29		267.066	-2.673	268.073	[M-H]-	TRUE	3-Hydroxy-3'-methoxyflavone	C16H12O4	2021	Spectral Library - MassBank_NIST.msp	MassBank_NIST.msp	TRUE	27	[]	46.5	22424	8844	12416	16126	23032	36966	10774	14766	49090	11664	33110	14942	15530	17628	19080	44658	52914	33082	35536	4528	13154	5700	16858	46738	19832	67988	0	0	0	5298	7390	4308	10628
HN0087	7.14		211.076	-4.429	212.083	[M-H]-	TRUE	Benzoin	C14H12O2	1021	Spectral Library - MoNA_Negative.msp	MoNA_Negative.msp	TRUE	186.5	[]	49.2	19628	15142	20158	21010	23262	26558	18626	19892	27652	17844	23476	23596	20012	22884	21666	28288	34156	31550	29546	14468	26086	14882	23798	32400	21616	31728	0	0	0	14130	15060	11862	18958
HN0088	3.48		194.046	-0.748	195.053	[M-H]-	TRUE	Salicyluric acid; LC-tDDA; CE10	C9H9NO4	2022	Spectral Library - MoNA_Negative.msp	MoNA_Negative.msp	TRUE	964.3	[RED]	2.1	1464	1268	792	962	1248	1396	766	51428	1128	3922	1490	0	1362	966	0	7472	1652	1884	0	14384	0	0	0	3978	718	918	0	0	0	40768	646	39988	1344
HN0089	0.61		816.574	-2.205	817.581	[M-H]-	TRUE	2-amino-3-({hydroxy[2-(icosanoyloxy)-3-[octadec-11-enoyloxy]propoxy]phosphoryl}oxy)propanoic acid	C44H84NO10P	2021	Spectral Library - MoNA_Negative.msp	MoNA_Negative.msp	TRUE	45.4	[]	84	64430	22208	121008	141488	122366	74600	53924	106254	138156	116780	117732	96986	118124	65468	121360	102482	143222	98966	139862	80668	100786	76952	67116	111572	89784	95114	0	0	0	132590	105960	88084	52406
HN0090	2.35	0.18	257.078	-0.791	258.085	[M-H]-, [M+Cl]-	TRUE	Ribothymidine	C10H14N2O6	2220	Analyte List - HILIC_20min, Spectral Library - ZZR_metabolomics_library	HILIC_20min	TRUE	0	[RED]	5.8	27168	29998	25054	22718	21510	14536	24052	21872	21052	26608	27590	28240	17794	27436	27412	22034	17484	19990	21654	23992	20808	26560	25780	13710	23174	16562	0	0	0	27186	32558	22670	25768
HN0091	0.58		303.233	-0.845	304.24	[M-H]-	TRUE	Arachidonic acid	C20H32O2	2022	Spectral Library - MassBank_NIST.msp	MassBank_NIST.msp	TRUE	849.5	[]	16.9	1399442	808906	697206	901356	786890	785144	637338	799986	629060	568060	763310	775260	812448	426670	1056376	1306338	789342	1090394	1041692	1468838	1098442	668988	1524938	965910	787786	780424	1910	2276	3210	742276	521810	896110	835608
HN0092	1.04		311.222	-0.975	312.23	[M-H]-	TRUE	FA 18:2+2O	C18H32O4	2022	Spectral Library - MassBank_NIST.msp	MassBank_NIST.msp	TRUE	819.2	[]	15.7	358934	179588	138254	203200	160326	246120	165698	238928	142596	226378	170804	214836	214726	222562	176454	137684	86398	144780	354420	190868	180950	283080	248006	84394	141530	147854	0	0	0	145030	192486	151510	200046
HN0093	0.9		293.212	-0.705	294.219	[M-H]-	TRUE	9-KODE	C18H30O3	2021	Spectral Library - MoNA_Negative.msp	MoNA_Negative.msp	TRUE	462.2	[]	15	47672	35862	27550	67254	34972	50080	42980	42258	33040	41218	47162	47392	20802	39358	51842	59780	28640	59934	27254	55440	100336	43604	19534	29650	39010	26226	0	0	0	37490	34528	36804	26152
HN0094	3.54		133.014	-1.42	134.021	[M-H]-	TRUE	Diglycolic acid	C4H6O5	2021	Spectral Library - Bruker MetaboBASE Personal Library 3.0	Bruker MetaboBASE Personal Library 3.0	TRUE	8.5	[]	7.1	8230	6642	5602	5274	6566	11116	3452	9824	6774	1612	6938	5170	6174	8898	16420	9626	3456	5316	9868	8614	6708	7174	5268	0	12342	2958	0	0	0	2310	3990	3674	6060
HN0095	0.57		307.264	-0.893	308.271	[M-H]-	TRUE	Sclareol	C20H36O2	2021	Spectral Library - MoNA_Negative.msp	MoNA_Negative.msp	TRUE	9.1	[]	18	335378	316050	528720	380744	240202	357694	472850	397182	260322	296684	368768	415744	338700	266604	305342	320456	297306	448844	416770	417278	388430	327906	387046	346630	290478	274640	0	1210	0	322164	463196	150542	475954
HN0096	1.09		309.207	-0.91	310.214	[M-H]-	TRUE	FA 18:3+2O	C18H30O4	2022	Spectral Library - MassBank_NIST.msp	MassBank_NIST.msp	TRUE	818.6	[]	16.2	181838	99388	92298	156678	68660	111812	79894	137102	157006	74676	128152	374750	41848	72632	65598	41712	22394	32694	166552	67062	58880	226256	72730	115528	91142	77232	0	0	0	63446	125202	60390	97862
HN0097	0.99		339.254	-1.449	340.261	[M-H]-	TRUE	15(S)-HpEDE	C20H36O4	2022	Spectral Library - Bruker MetaboBASE Personal Library 3.0	Bruker MetaboBASE Personal Library 3.0	TRUE	829.4	[]	19.5	27772	26010	24466	25824	33846	25848	33202	21390	22636	27824	33308	27852	14068	24788	18660	20168	16634	25268	21704	26714	26500	23926	17954	18132	28882	16100	0	0	0	31746	32662	31164	35744
HN0098	1.37		271.17	-0.511	272.177	[M-H]-	TRUE	Estradiol	C18H24O2	2021	Spectral Library - MoNA_Negative.msp	MoNA_Negative.msp	TRUE	29.8	[]	12.7	19326	24030	24164	12328	11878	30776	26088	27142	42344	23440	25364	32794	13204	18064	22522	11160	12782	18894	14466	28508	18184	23836	37976	14316	14008	17448	0	0	0	19096	18150	16006	12008
HN0099	6.59	0	114.056	-1.594	115.063	[M-H]-	TRUE	L-proline	C5H9NO2	2220	Analyte List - HILIC_20min	HILIC_20min	TRUE	0	[RED]	3.2	20342	19324	23450	21960	18300	16346	10650	22850	18206	20430	19224	17118	19008	14236	15128	14986	21110	12562	19098	12374	15602	16886	14362	19536	27456	15076	0	0	0	14904	12282	15800	12978
HN0100	0.97		489.358	-1.827	490.365	[M-H]-	TRUE	16,23,24,25-Tetrahydroxydammar-13(17)-en-3-one	C30H50O5	2021	Spectral Library - Bruker MetaboBASE Personal Library 3.0	Bruker MetaboBASE Personal Library 3.0	TRUE	272.9	[]	39.4	24162	35510	30508	27232	34576	23028	31004	29126	35502	29894	30488	30982	21774	23672	21304	31440	18802	31690	27388	37524	30402	28412	27288	22260	47540	21032	0	0	0	23746	41722	36672	43400
HN0101	1.38		303.16	-0.939	304.167	[M-H]-	TRUE	2-METHYLENE-5-(2,5-DIOXOTETRAHYDROFURAN-3-YL)-6-OXO--10,10-DIMETHYLBICYCLO[7: 2: 0]UNDECANE	C18H24O4	2021	Spectral Library - MoNA_Negative.msp	MoNA_Negative.msp	TRUE	90.6	[]	19.7	5862	7210	6914	3316	4148	8682	7910	8782	15806	8120	10032	10626	4590	5218	9180	4068	5106	6816	5692	10032	7486	8726	12178	5248	5794	6804	0	0	0	6438	5548	4632	4434
HN0102	1.26		307.191	-0.903	308.198	[M-H]-	TRUE	FA 18:4+2O	C18H28O4	2021	Spectral Library - MoNA_Negative.msp	MoNA_Negative.msp	TRUE	51.3	[]	18.4	18670	21552	17768	14796	12902	13716	14928	28780	9104	11064	28118	19826	5222	20904	12144	11874	4132	11496	13422	10944	10370	23748	10660	7498	16564	7984	0	0	0	17582	20376	16204	21996
HN0103	7.72		237.091	-1.102	238.098	[M-H]-	TRUE	HEPES; LC-tDDA; CE30	C8H18N2O4S	2022	Spectral Library - MoNA_Negative.msp	MoNA_Negative.msp	TRUE	962.8	[RED]	1.1	47854	13384	29588	26130	44056	80578	15916	22366	117450	22016	89866	37390	24514	32236	36982	85386	167698	64980	100562	11526	25196	14754	46340	149906	36292	179864	0	0	0	11798	11214	8440	19320
HN0104	1.44		243.16	-0.835	244.167	[M-H]-	TRUE	1,11-Undecanedicarboxylic acid	C13H24O4	2022	Spectral Library - Bruker MetaboBASE Personal Library 3.0	Bruker MetaboBASE Personal Library 3.0	TRUE	968	[RED]	14.7	16510	9362	6480	7910	11340	4876	5592	5118	5900	6744	9796	5354	5152	3870	8794	4146	5294	5554	4552	5616	14996	7918	9030	4046	4678	5764	0	574	0	5066	7702	7958	7542
HN0105	6.92		207.051	-5.647	208.058	[M-H]-	TRUE	Lipoic acid, reduced	C8H16O2S2	1021	Spectral Library - Bruker MetaboBASE Personal Library 3.0	Bruker MetaboBASE Personal Library 3.0	TRUE	2.1	[]	53.7	31458	11880	25356	20834	23758	0	26126	7322	7918	22844	6670	19708	18686	20014	1930	8012	5788	19306	7732	33840	24666	16612	14190	9890	14114	7106	0	0	0	27844	22464	28376	25908
HN0106	0.56		305.248	-0.499	284.272	[M+Na-2H]-, [M-H]-	TRUE	Palmitic Acid ethyl ester	C18H36O2	2021	Spectral Library - Bruker MetaboBASE Personal Library 3.0	Bruker MetaboBASE Personal Library 3.0	TRUE	38.2	[]	4.3	354276	268200	260268	271368	256890	184134	235364	276586	215528	186290	276180	238640	246112	149546	210460	331620	221852	282540	337222	290526	465762	174694	301274	367632	234794	203276	0	0	0	228628	245092	225238	234224
HN0107	0.47		269.046	0.018	270.053	[M-H]-	TRUE	3,7,4'-Trihydroxyflavone (5-Deoxykampferol)	C15H10O5	2021	Spectral Library - MassBank_NIST.msp	MassBank_NIST.msp	TRUE	86.9	[]	13.4	75878	17520	56378	0	13854	2314	3904	12216	55824	16488	21444	22368	25926	13280	10732	49764	26960	0	148342	11858	11796	46182	21480	6072	7048	8362	0	0	0	4054	23816	5346	35838
HN0108	5.1		194.046	-1.515	195.053	[M-H]-	TRUE	M-HYDROXYHIPPURIC ACID	C9H9NO4	2022	Spectral Library - MoNA_Negative.msp	MoNA_Negative.msp	TRUE	962	[RED]	10.9	5004	7936	1554	5058	13274	3378	20744	10872	10356	20250	15614	10428	25238	134852	9044	15546	8460	2048	1546	3636	9256	1096	5888	11980	0	10390	0	0	0	5248	12792	30376	11650
HN0109	1.49		241.083	0.148	242.09	[M-H]-	TRUE	Thymidine	C10H14N2O5	2021	Spectral Library - MoNA_Negative.msp	MoNA_Negative.msp	TRUE	43.7	[]	9.6	6528	4510	4088	5454	3274	4288	4228	5952	9180	5608	6276	6540	4180	4052	3946	5656	3968	5666	6300	5646	0	2842	3542	4984	4324	5278	0	0	0	0	5518	0	6234
HN0110	1.85		241.144	-1.01	242.152	[M-H]-	TRUE	(Z)-2-octylpent-2-enedioic acid	C13H22O4	2022	Spectral Library - MoNA_Negative.msp	MoNA_Negative.msp	TRUE	892.5	[]	16.5	6348	7392	3576	8720	3472	2874	4650	4422	3954	9010	6134	5046	4272	3458	7792	2332	4494	4082	5372	4606	5102	3910	3654	2048	4568	4374	0	0	0	3504	6050	7368	8712
HN0111	1.04		335.222	-1.391	336.23	[M-H]-	TRUE	5,6-DiHETE	C20H32O4	2021	Spectral Library - MoNA_Negative.msp	MoNA_Negative.msp	TRUE	276.9	[]	25.7	8012	10430	8932	6358	8812	8972	9722	10850	7098	6892	12658	9918	4400	8690	7206	7984	5232	5080	7618	8516	7800	9928	7582	5756	8650	7634	0	0	0	8834	9908	10690	12246
HN0112	1.76		158.061	-1.607	159.068	[M-H]-	TRUE	INDOLE-3-ACETALDEHYDE	C10H9NO	2022	Spectral Library - MoNA_Negative.msp	MoNA_Negative.msp	TRUE	991.5	[RED]	3.3	110100	108738	91614	109680	70550	87640	79706	110382	83446	67580	69472	97704	75876	69976	96910	83946	61986	51162	71668	85772	76614	85946	75184	62926	75440	49140	0	0	0	86134	101326	95266	74460
HN0113	6.36		221.061	-1.836	222.068	[M-H]-	TRUE	Flavone	C15H10O2	2021	Spectral Library - MoNA_Negative.msp	MoNA_Negative.msp	TRUE	188.4	[]	48.2	27272	10604	20074	27618	28954	46282	15158	18168	50436	15598	34610	27940	18542	27444	25048	64894	82736	61542	63194	8418	24082	10650	32776	81574	30626	75438	0	0	0	12746	14030	8848	20156
HN0114	9.47		593.192	8.107	594.2	[M-H]-	TRUE	methyl (1S,4aS,7aS)-7-(hydroxymethyl)-1-[(2S,3R,4S,5S,6R)-3,4,5-trihydroxy-6-[[(E)-3-(4-hydroxy-3,5-dimethoxyphenyl)prop-2-enoyl]oxymethyl]oxan-2-yl]oxy-1,4a,5,7a-tetrahydrocyclopenta[c]pyran-4-carboxylate	C28H34O14	1021	Spectral Library - MoNA_Negative.msp	MoNA_Negative.msp	TRUE	31.4	[]	58.8	6342	31450	17966	19708	2884	6380	3662	4896	12394	3296	47038	134596	2424	18162	17788	5020	6308	2902	3340	30888	3894	1818	6916	3034	4740	21378	0	0	0	2856	5686	5580	4680
HN0115	1.51		353.233	-1.458	354.24	[M-H]-	TRUE	(±) 5-iPF2α-VI	C20H34O5	2021	Spectral Library - Bruker MetaboBASE Personal Library 3.0	Bruker MetaboBASE Personal Library 3.0	TRUE	148.4	[]	30.3	5496	7694	10602	5100	4564	4438	4062	5866	3796	3074	11008	4966	3688	3168	4808	4714	6994	2842	3248	6290	6748	3938	3220	4418	4118	3122	0	0	0	4350	5688	5838	6024
HN0116	8.98	0.24	154.062	-1.396	155.069	[M-H]-	TRUE	L-Histidine	C6H9N3O2	2120	Spectral Library - ZZR_metabolomics_library, Analyte List - HILIC_20min	HILIC_20min	TRUE	0	[RED]	7.5	12328	18072	16938	15098	14152	13972	14982	15694	13638	14534	12262	11834	10926	9990	12392	10026	8764	10550	10670	12574	17150	15762	16086	10044	11764	9454	0	0	0	14852	15646	15666	15948
HN0117	7.93	0.45	88.0404	-0.369	89.0477	[M-H]-	FALSE	L-alanine	C3H7NO2	2120	Analyte List - HILIC_20min	HILIC_20min	TRUE	0	[RED]	2.8	35298	43544	33542	16334	33324	19640	20510	47842	52638	34378	49752	29232	22466	26796	25114	14352	10656	12692	21696	27776	26382	46140	26394	12654	28610	21460	0	0	0	20490	32250	14770	22326
HN0118	1.08		285.207	-0.841	286.214	[M-H]-	TRUE	Hexadecanedioic acid	C16H30O4	2022	Spectral Library - Bruker HMDB Metabolite Library_2.0	Bruker HMDB Metabolite Library_2.0	TRUE	968.6	[RED]	14	30768	24808	17438	32206	27666	24694	19502	23998	17502	25118	31924	29794	21110	24836	19712	15610	16522	20758	36960	27984	29586	35220	26836	13518	14986	14832	0	580	730	22306	26228	28972	28004
HN0119	0.42		298.943	-0.812	299.95	[M-H]-	TRUE	1-Perfluorobutanesulfonic acid	C4HF9O3S	2021	Spectral Library - Bruker MetaboBASE Personal Library 3.0	Bruker MetaboBASE Personal Library 3.0	TRUE	233.8	[]	10.6	13316	14890	9834	5736	11968	13450	2874	6644	3712	6562	3876	0	5708	3298	0	8882	0	5358	4504	3944	6668	3658	6120	1706	3146	4098	0	0	0	0	7466	10974	20288
HN0120	4.82		452.277	-1.816	453.285	[M-H]-	TRUE	Hexadecanoyl-hydroxy-sn-glyceroethanolamine (PUT)	C21H44NO7P	2022	Spectral Library - MassBank_NIST.msp	MassBank_NIST.msp	TRUE	984.9	[RED]	1.5	29770	14132	22718	18970	26504	25958	21932	34238	16282	29004	14252	17560	40114	17012	23626	39214	24994	16248	18198	23358	17934	18392	13480	11818	15718	12362	0	0	0	33838	28296	25886	17276
HN0121	7.81		267.11	-0.825	268.117	[M-H]-	TRUE	N-Acetyl-carnosine; LC-tDDA; CE30	C11H16N4O4	2021	Spectral Library - MoNA_Negative.msp	MoNA_Negative.msp	TRUE	521.5	[]	8.9	10918	12110	9710	12136	9958	8114	10488	9092	5658	8674	9112	7506	10542	6472	7462	5350	5332	5810	4218	6176	7948	8126	5040	5646	8742	10648	0	0	0	8834	8226	13982	11228
HN0122	8.09	-0.19	341.109	-1.095	342.116	[M-H]-, [M+Cl]-	TRUE	Lactulose	C12H22O11	2220	Analyte List - HILIC_20min, Spectral Library - ZZR_metabolomics_library	HILIC_20min	TRUE	0	[RED]	15.4	3668	17126	10016	10412	1536	3066	1628	2896	7634	1968	44896	162440	1810	11998	12360	2614	3728	2110	2658	18318	2614	1380	4240	1364	2950	8154	0	0	0	1496	3128	2860	2966
HN0123	0.92		297.243	-0.776	298.251	[M-H]-	TRUE	Lichesterylic acid	C18H34O3	2021	Spectral Library - MoNA_Negative.msp	MoNA_Negative.msp	TRUE	134	[]	14.5	62924	42526	63854	61068	78702	67550	86578	52548	66366	95470	45048	51432	41154	39520	57996	60416	62410	59706	46792	102554	123810	72186	40562	28440	62910	52700	3174	4946	3054	60628	52212	64292	38914
HN0124	0.89		165.092	-1.438	166.099	[M-H]-	TRUE	(S)-(-)-Perillic acid	C10H14O2	2022	Spectral Library - MassBank_NIST.msp	MassBank_NIST.msp	TRUE	836.8	[]	5.7	16364	30138	110574	30984	53958	69474	53932	114132	79148	35328	106470	101758	40166	48926	51972	52736	27688	56508	66246	55520	160542	82302	47604	16996	133996	137528	0	578	0	72430	54454	88272	49678
HN0125	1.81		144.045	-1.898	145.052	[M-H]-	TRUE	Indole-3-aldehyde	C9H7NO	2022	Spectral Library - MoNA_Negative.msp	MoNA_Negative.msp	TRUE	823.5	[]	10.2	31856	31332	25186	30254	21150	23534	24028	30576	23244	26412	18866	30666	22810	20200	31254	26304	18788	19010	20624	28434	23844	27034	24930	19574	21304	14836	0	0	0	27360	31902	33128	23844
HN0126	0.49		197.02	-1.24	198.027	[M-H]-	TRUE	4,6-dinitro-o-cresol	C7H6N2O5	2022	Spectral Library - MoNA_Negative.msp	MoNA_Negative.msp	TRUE	868.4	[]	7.5	55178	23840	37528	15962	56406	31542	20774	43006	32338	30800	26130	17420	28260	29276	51436	30986	27234	34612	26790	37804	21458	84870	30070	26074	46960	25524	1256	3672	4412	37712	30344	41854	22580
HN0127	5.87	0.07	164.071	-1.6	165.079	[M-H]-	TRUE	L-Phenylalanine	C9H11NO2	2220	Spectral Library - MassBank_NIST.msp, Analyte List - HILIC_20min	HILIC_20min	TRUE	0	[RED]	2.5	45988	59832	35056	47588	34560	32900	32486	44054	39060	31602	45378	34450	38858	33352	34238	26258	23250	23314	38512	28614	36082	40230	39030	26220	43626	17520	0	0	0	27196	34028	48652	35250
HN0128	10.19		274.141	-0.815	275.148	[M-H]-	TRUE	Ε-(gamma-Glutamyl)-lysine	C11H21N3O5	2022	Spectral Library - Bruker MetaboBASE Personal Library 3.0	Bruker MetaboBASE Personal Library 3.0	TRUE	824.7	[]	10	5790	6494	4578	5058	4944	6678	4570	6120	4552	4558	29362	7732	12702	12420	20818	9136	8868	3908	4882	4502	5984	5574	2876	2044	4914	3002	0	0	0	3384	3670	4980	4122
HN0129	0.9		321.243	-1.059	322.25	[M-H]-	TRUE	5(S)-HETrE	C20H34O3	2021	Spectral Library - Bruker MetaboBASE Personal Library 3.0	Bruker MetaboBASE Personal Library 3.0	TRUE	433.1	[]	17	58810	27454	49348	61350	61974	48680	65028	53838	39256	50532	45568	47232	29976	36268	39754	54186	47622	50920	47766	83856	159216	55086	33686	33396	41932	35216	0	0	0	54246	51464	54170	29364
HN0130	0.6		347.259	-1.298	348.266	[M-H]-, [M+CH3COO]-	TRUE	LARIXOL ACETATE	C22H36O3	2021	Spectral Library - Bruker MetaboBASE Personal Library 3.0	Bruker MetaboBASE Personal Library 3.0	TRUE	429.2	[]	20.2	169740	97506	111294	160820	109518	135348	125340	195120	76740	79250	124776	133642	104990	76102	94484	129548	72942	113766	100122	184040	299956	109826	85764	102584	82870	91082	0	0	0	140432	102536	111402	76262
HN0131	0.48		273.079	7.678	274.086	[M-H]-	TRUE	Afzelechin	C15H14O5	1021	Spectral Library - MoNA_Negative.msp	MoNA_Negative.msp	TRUE	9.3	[]	15.9	2558	0	0	0	0	0	22776	22138	0	0	5610	0	0	0	22478	7148	0	0	0	0	0	0	920	7560	0	0	0	0	0	0	0	264396	0
HN0132	0.6		223.17	-1.08	224.177	[M-H]-	TRUE	tetradec-5-ynoic acid	C14H24O2	2022	Spectral Library - MoNA_Negative.msp	MoNA_Negative.msp	TRUE	796.5	[]	9.6	36488	29378	28704	26140	30224	21448	26002	34106	45462	25808	26844	36102	33748	27398	29362	26210	23266	22206	22784	28438	61952	34304	31094	32160	26616	38284	0	0	0	35670	46056	31500	29832
HN0133	4.76		478.293	-2.317	479.3	[M-H]-	TRUE	PE(18:1(9Z)/0:0)	C23H46NO7P	2022	Spectral Library - Bruker MetaboBASE Personal Library 3.0	Bruker MetaboBASE Personal Library 3.0	TRUE	858.6	[]	27.2	31824	15564	24056	16918	21554	22416	15972	24294	15606	25902	16108	16614	17922	13074	24914	35226	13740	12918	17848	17944	17506	21154	15194	8520	16546	13242	0	0	0	26088	22676	18776	15776
HN0134	0.59		212.002	-1.368	213.009	[M-H]-	TRUE	3-Indoxylsulfate potassium salt	C8H7NO4S	2022	Spectral Library - MoNA_Negative.msp	MoNA_Negative.msp	TRUE	979.3	[RED]	3.2	1027140	855382	496980	602318	560186	549220	691586	1149936	287640	1088500	958478	356290	560106	863674	628430	688254	885658	79414	227024	326020	605480	101604	440388	249930	477520	422624	0	0	0	420734	510748	791796	673064
HN0135	0.49	-0.05	105.035	0.001	106.042	[M-H]-	FALSE	Benzaldehyde	C7H6O	2200	Analyte List - HILIC_20min	HILIC_20min	TRUE	0	[RED]	∞	0	16904	0	15556	2300	8214	14136	12344	13352	680	15144	5146	7140	10432	7474	13236	9632	770	982	2018	5726	0	2210	5608	7442	18034	0	0	0	14486	13704	17074	19158
HN0136	1.74		227.067	-0.447	228.075	[M-H]-	TRUE	Deoxyuridine	C9H12N2O5	2021	Spectral Library - Bruker HMDB Metabolite Library_2.0	Bruker HMDB Metabolite Library_2.0	TRUE	150.5	[]	8.9	7378	7258	7186	7580	5944	5284	6276	9806	11374	9420	7490	9230	7610	7110	6518	6900	4162	7306	6212	6448	8858	7384	5994	5324	5976	6542	0	0	0	8606	8920	5634	7662
HN0137	1.06		349.238	-1.547	350.245	[M-H]-	TRUE	5-cis Carbaprostacyclin	C21H34O4	2021	Spectral Library - Bruker MetaboBASE Personal Library 3.0	Bruker MetaboBASE Personal Library 3.0	TRUE	195	[]	23	15236	19678	20902	11098	13090	17320	17286	14500	10252	12924	22668	12882	8014	14440	11396	15192	7758	8328	10696	15696	13368	18966	11292	12062	18476	14488	0	0	0	16816	14618	21294	24786
HN0138	1.19		295.191	-0.894	296.198	[M-H]-	TRUE	(2E,4E,8E)-7,13-dihydroxy-4,8,12-trimethyltetradeca-2,4,8-trienoic acid	C17H28O4	2021	Spectral Library - MoNA_Negative.msp	MoNA_Negative.msp	TRUE	27	[]	24	18226	13528	11882	8592	7802	12592	10888	7688	7626	8998	23870	11028	5990	10014	6684	7096	4210	4738	6710	8126	7092	9560	6058	5994	8406	5326	0	0	0	10886	12802	13772	20996
HN0139	0.5		465.304	-1.643	466.311	[M-H]-	TRUE	Cholesterol sulfate	C27H46O4S	2022	Spectral Library - Bruker HMDB Metabolite Library_2.0	Bruker HMDB Metabolite Library_2.0	TRUE	986.1	[RED]	8.4	352966	282786	450704	196846	432144	186202	289106	274188	170648	314380	203108	775092	219640	255558	296608	250010	204512	378798	505350	597458	403694	323296	203496	168736	215872	122924	0	5304	6938	255586	187838	69234	138596
HN0140	9.48	-0.19	503.161	-1.611	504.168	[M-H]-	TRUE	Gentianose	C18H32O16	2220	Analyte List - HILIC_20min, Spectral Library - MoNA_Negative.msp	HILIC_20min	TRUE	0	[RED]	3.4	8756	39552	25238	22554	3416	7034	2892	5738	18014	3918	69280	193066	3534	24306	22526	5330	8078	3174	4522	36858	4884	2326	7086	3874	6316	22232	0	0	0	3374	6338	6538	5746
HN0141	2.17		149.045	-0.95	150.053	[M-H]-	TRUE	D-Ribulose	C5H10O5	2021	Spectral Library - Bruker HMDB Metabolite Library_2.0	Bruker HMDB Metabolite Library_2.0	TRUE	372.3	[]	7.1	9578	11656	7694	10718	6980	6252	9922	10520	8372	8752	8146	8914	7868	10610	8952	9562	8976	10356	9816	9594	8444	8304	9004	8570	10324	7668	0	0	0	12068	12430	13362	11290
HN0142	1.38		187.134	-1.559	188.141	[M-H]-	TRUE	10-HYDROXYDECANOATE	C10H20O3	2021	Spectral Library - MoNA_Negative.msp	MoNA_Negative.msp	TRUE	385.5	[]	7.2	37658	32012	27642	23152	17846	12294	23584	27572	24470	31072	34084	24170	13060	15432	25442	14546	14968	12400	22158	20310	29518	31162	19072	15250	23170	25160	0	0	0	14038	22066	17302	21200
HN0143	0.71		158.061	-1.429	159.068	[M-H]-	TRUE	INDOLE-3-ACETALDEHYDE	C10H9NO	2022	Spectral Library - MoNA_Negative.msp	MoNA_Negative.msp	TRUE	990.6	[RED]	4.1	56890	44396	40972	53184	27470	39326	40444	44604	43198	41820	39502	67460	35624	37208	49714	47444	33850	37432	37710	56750	50724	47560	44086	32952	37874	24612	0	0	0	48626	50946	46140	42184
HN0144	6.61	-0.07	124.007	-3.609	125.014	[M-H]-	TRUE	Taurine	C2H7NO3S	2220	Spectral Library - MoNA_Negative.msp, Analyte List - HILIC_20min	HILIC_20min	TRUE	0	[RED]	2.6	34886	21156	23422	16634	26048	38686	19884	20506	32620	23220	45030	31528	19014	25432	22090	23042	40412	25356	29044	19226	28296	13380	31068	41254	22834	33872	0	0	0	24028	22572	39518	18498
HN0145	0.55		395.389	-2.097	396.396	[M-H]-	TRUE	Hexacosanoic acid	C26H52O2	2021	Spectral Library - MoNA_Negative.msp	MoNA_Negative.msp	TRUE	24.6	[]	5	183086	63026	102848	27582	53654	39998	67956	33398	40624	50310	105636	35008	77206	54110	46698	77586	55744	21922	66446	90082	64008	53870	49598	71188	58092	44744	0	0	0	55696	32398	55782	86096
HN0146	0.61		363.253	-2.433	364.26	[M-H]-	TRUE	[12-hydroxy-6-(hydroxymethyl)-10-methyl-2-(4-methylpent-3-enyl)dodeca-2,6,10-trienyl] acetate	C22H36O4	2021	Spectral Library - MoNA_Negative.msp	MoNA_Negative.msp	TRUE	284.3	[]	22	13920	16700	12016	9770	9420	11272	15178	12610	11214	8250	13842	12374	9408	11334	8764	11494	7436	6520	10306	16492	13780	17050	9552	9818	14460	11018	0	0	0	11834	12276	10218	18326
HN0147	5.1		150.056	-2.023	151.063	[M-H]-	TRUE	Acetaminophen	C8H9NO2	2021	Spectral Library - Bruker HMDB Metabolite Library_2.0	Bruker HMDB Metabolite Library_2.0	TRUE	60.5	[]	5.7	1926	4686	1022	3272	5286	2044	7992	6444	5172	9288	7454	4662	11236	51868	4574	7800	5696	1282	1042	2520	4192	1042	2578	5598	942	3860	0	0	0	2746	5222	15466	6220
HN0148	8.04	0.32	118.051	-1.582	119.058	[M-H]-	TRUE	L-Threonine	C4H9NO3	2120	Spectral Library - MassBank_NIST.msp, Analyte List - HILIC_20min	HILIC_20min	TRUE	0	[RED]	3.7	15962	17206	10496	11274	7460	7120	9204	14376	23704	10518	12490	15292	13140	10506	9964	5018	3968	5940	3866	9116	11808	10438	6016	4068	7666	3192	0	0	0	10172	12890	13318	6714
HN0149	5.23	0.09	218.103	-2.458	219.11	[M-H]-	TRUE	Pantothenic acid	C9H17NO5	2220	Analyte List - HILIC_20min, Spectral Library - ZZR_metabolomics_library	HILIC_20min	TRUE	0	[RED]	1.4	42040	29442	31246	76170	43182	32892	74944	60236	49730	95668	54022	49640	99124	210738	74914	58644	55594	51686	45588	75930	44838	53778	20016	33444	81352	47858	0	0	0	60226	53802	66450	75572
HN0150	3.03		722.511	-2.303	723.519	[M-H]-	TRUE	(2-aminoethoxy)[3-[hexadec-1-en-1-yloxy]-2-[icosa-5.8.11.14-tetraenoyloxy]propoxy]phosphinic acid	C41H74NO7P	2022	Spectral Library - MoNA_Negative.msp	MoNA_Negative.msp	TRUE	827.3	[]	50.5	25472	18924	7254	9844	9360	16210	12866	15680	7388	10366	14376	17554	7150	15612	9086	11326	6430	11560	10956	17544	12948	16934	10834	6062	9612	10618	0	0	0	7558	5398	7950	7532
HN0151	1.05		271.228	-0.769	272.235	[M-H]-	TRUE	2-hydroxyhexadecanoic acid	C16H32O3	2022	Spectral Library - Bruker MetaboBASE Personal Library 3.0	Bruker MetaboBASE Personal Library 3.0	TRUE	895.5	[]	3.1	216612	188188	169064	173888	191134	227616	291658	210984	270124	218430	225476	195244	197322	198896	228274	175358	183164	183476	167478	287334	286742	259142	253006	207410	237882	188274	0	0	0	159088	222138	204746	141746
HN0152	2.62		347.222	-1.489	348.23	[M-H]-	TRUE	Δ17-U-46619	C21H32O4	2021	Spectral Library - Bruker MetaboBASE Personal Library 3.0	Bruker MetaboBASE Personal Library 3.0	TRUE	20	[]	10.1	24120	33990	25538	12902	20750	25208	58536	18844	29414	24888	32254	17630	30132	15024	15638	13244	46080	12672	17384	23448	24434	27638	32812	16812	22388	22764	0	0	0	22064	24198	10560	12880
HN0153	0.53		351.163	7.28	352.17	[M-H]-	TRUE	(2-acetyloxy-3,6-diphenylcyclohexyl) acetate	C22H24O4	1021	Spectral Library - MoNA_Negative.msp	MoNA_Negative.msp	TRUE	265.4	[]	25.6	48568	60386	23350	25586	38856	15884	23478	29672	47862	22096	32614	90104	14732	16164	15064	15392	14792	18478	12048	36250	39126	26946	29184	23114	23164	17746	0	0	0	28106	13956	28742	19926
HN0154	0.53		216.981	-1.152	217.988	[M-H]-	TRUE	2-Hydroxy-5-sulfobenzoic acid; LC-tDDA; CE40	C7H6O6S	2021	Spectral Library - MoNA_Negative.msp	MoNA_Negative.msp	TRUE	180	[]	35.7	0	5460	13436	3130	0	0	4700	9556	2970	12134	2336	60722	5400	2828	0	3368	0	1660	1172	0	3978	4116	5256	20826	2072	2230	0	0	0	6268	12280	12748	9442
HN0155	3.48		150.056	-1.989	151.063	[M-H]-	TRUE	Acetaminophen	C8H9NO2	2021	Spectral Library - Bruker HMDB Metabolite Library_2.0	Bruker HMDB Metabolite Library_2.0	TRUE	66.4	[]	4.4	1040	1086	596	0	1348	1236	760	43964	1104	3302	1144	0	982	1710	1310	5546	1580	690	0	11758	0	982	908	3496	0	1080	0	0	0	34834	0	33666	932
HN0156	5.07		277.072	1.858	278.08	[M-H]-	TRUE	3-(5,7-dimethoxy-4-oxochromen-2-yl)propanoic acid	C14H14O6	2021	Spectral Library - MoNA_Negative.msp	MoNA_Negative.msp	TRUE	14	[]	28.9	14328	16690	11670	11288	21484	12064	23726	5906	6996	9632	15384	9784	14178	19736	11288	7818	16496	17032	28638	11738	10536	10540	22726	19818	12874	23974	0	0	0	15536	10486	12496	11274
HN0157	0.85	-0.1	160.04	-1.691	161.047	[M-H]-	TRUE	Indole-3-carboxylic acid	C9H7NO2	2220	Analyte List - HILIC_20min, Spectral Library - ZZR_metabolomics_library	HILIC_20min	TRUE	0	[RED]	13.5	14142	3654	5506	13070	11504	22858	6642	7282	39046	7548	11602	12798	3062	5384	10016	35336	42978	19418	19202	5868	11814	3912	7582	25068	10976	30312	0	0	0	4442	3802	3780	6066
HN0158	5.93	0.05	130.087	-1.582	131.094	[M-H]-	TRUE	L-Leucine	C6H13NO2	2220	Analyte List - HILIC_20min	HILIC_20min	TRUE	0	[RED]	1.3	148226	219442	109836	132640	69534	78472	51134	113814	121538	53978	89250	98196	91516	78196	62646	65102	71726	38406	115786	89144	89406	66472	108480	62434	115424	38606	0	0	0	51408	76406	140566	54998
HN0159	1.03		407.28	-1.873	408.287	[M-H]-	TRUE	Cholic acid	C24H40O5	2021	Spectral Library - MoNA_Negative.msp	MoNA_Negative.msp	TRUE	114.4	[]	30.6	6610	15080	11580	9738	9778	7556	12254	12058	8592	10082	15376	12406	7952	11756	8260	8842	4960	11590	10056	8980	7810	11350	7456	7978	11736	8224	0	0	0	12190	14948	14634	15956
HN0160	0.45		283.062	1.071	284.069	[M-H]-	TRUE	Wogonin	C16H12O5	2022	Spectral Library - MoNA_Negative.msp	MoNA_Negative.msp	TRUE	788.1	[]	14.4	131010	17078	59976	0	35160	0	0	6764	81696	80872	44010	0	40124	15428	0	0	7906	0	55088	61704	0	0	0	0	26670	0	0	0	0	0	37704	0	850
HN0161	1.44		327.217	-0.8	328.225	[M-H]-	TRUE	(11E,15Z)-9,10,13-Trihydroxy-11,15-octadecadienoic acid	C18H32O5	2021	Spectral Library - Bruker MetaboBASE Personal Library 3.0	Bruker MetaboBASE Personal Library 3.0	TRUE	6.5	[]	24.4	5702	6318	5302	3446	3088	3486	3844	6314	4080	4002	8458	5700	3180	3704	3476	3672	1774	2008	3438	4394	4320	4974	2994	2606	4192	2948	0	0	0	3112	6094	4424	6264
HN0162	1.3		257.176	-0.861	258.183	[M-H]-	TRUE	Tetradecanedioic acid	C14H26O4	2021	Spectral Library - Bruker MetaboBASE Personal Library 3.0	Bruker MetaboBASE Personal Library 3.0	TRUE	560.9	[]	11.4	27660	50034	12712	36642	61496	17050	38382	45368	12104	34506	26404	14586	13356	24496	18172	17106	13960	25548	19314	27562	38248	23712	29600	18836	20870	16842	0	0	0	28776	36250	33554	24556
HN0163	0.89		299.259	-0.733	300.266	[M-H]-	TRUE	(R)-2-hydroxystearic acid	C18H36O3	2021	Spectral Library - MassBank_NIST.msp	MassBank_NIST.msp	TRUE	352.8	[]	2.1	53640	68796	64998	70366	83052	69202	71926	52464	51586	60900	49174	45382	32216	41504	45530	66070	55718	46738	46034	89128	128092	72464	43608	28052	49744	52180	2204	5736	4870	62614	41740	60670	28356
HN0164	1.92		172.04	-1.698	173.047	[M-H]-	TRUE	Quinaldic acid	C10H7NO2	2021	Spectral Library - Bruker HMDB Metabolite Library_2.0	Bruker HMDB Metabolite Library_2.0	TRUE	317.9	[]	6	6600	6452	6244	6612	3418	4818	4762	6206	4014	4804	3832	6508	4296	3828	6514	4484	3044	3654	4042	6344	5426	6408	5644	3990	5650	2690	0	0	0	5300	7258	6856	5238
HN0165	0.56		389.342	-4.179	368.365	[M+Na-2H]-, [M-H]-	TRUE	Lignoceric acid	C24H48O2	1022	Spectral Library - MoNA_Negative.msp	MoNA_Negative.msp	TRUE	763.8	[]	14.6	51422	53636	92390	38530	29230	72188	47034	36756	67862	40260	84912	44296	46944	40898	32596	41244	30530	32296	63586	47352	60406	30124	49926	58192	56822	39086	0	0	0	53080	58692	56106	97008
HN0166	0.58		397.204	-2.304	398.212	[M-H]-	TRUE	Pregnanolone sulfate	C21H34O5S	2021	Spectral Library - Bruker MetaboBASE Personal Library 3.0	Bruker MetaboBASE Personal Library 3.0	TRUE	544.7	[]	26	76868	151414	87042	144708	161792	92864	130608	198884	70006	141466	106638	156828	54092	74580	54388	187786	59004	106494	167174	292214	153230	163994	147826	89582	205486	44922	0	0	0	417338	184620	409786	349864
HN0167	0.6		271.228	-0.668	272.236	[M-H]-, [M+Na-2H]-	TRUE	2-hydroxyhexadecanoic acid	C16H32O3	2022	Spectral Library - Bruker MetaboBASE Personal Library 3.0	Bruker MetaboBASE Personal Library 3.0	TRUE	898.2	[]	2.7	266860	258484	185084	238898	226530	204318	263658	255402	290544	219566	247322	224754	225576	225954	230270	218000	203238	211316	188828	307492	283684	279422	262498	263204	272186	304392	4478	8344	10890	201860	221280	208718	152384
HN0168	0.59		559.471	-3.274	560.479	[M-H]-	TRUE	FAHFA 36:3	C36H64O4	1021	Spectral Library - MoNA_Negative.msp	MoNA_Negative.msp	TRUE	337.2	[]	50	107460	95942	143636	83344	68196	107128	95358	104530	78622	80500	112442	88438	169150	99742	159852	107528	101790	229688	158848	150300	89768	94506	140284	108660	146530	85370	0	0	0	118152	91562	63060	128862
HN0169	1.34		281.176	-0.686	282.183	[M-H]-	TRUE	Koninginin E	C16H26O4	2021	Spectral Library - Bruker MetaboBASE Personal Library 3.0	Bruker MetaboBASE Personal Library 3.0	TRUE	13.5	[]	19.1	8044	10946	9286	9026	6958	7246	9854	8692	6690	7782	21820	10504	4732	8140	7386	5758	3566	2876	8444	5540	9648	10202	5748	5338	7354	6706	0	0	0	8100	9574	11008	19752
HN0170	1.02		377.269	-1.573	378.276	[M-H]-	TRUE	9-deoxy-9-methylene-16,16-dimethyl -PGE2	C23H38O4	2021	Spectral Library - Bruker MetaboBASE Personal Library 3.0	Bruker MetaboBASE Personal Library 3.0	TRUE	108.7	[]	23.6	14652	22486	24128	14752	20738	24180	20778	18618	17702	17510	24918	17652	13260	18178	12068	20744	11122	14996	14774	21242	19188	21930	13102	13934	21538	13656	0	0	0	19972	19596	24156	24408
HN0171	5.15		283.081	-3.317	284.089	[M-H]-	TRUE	p-Cresol glucuronide	C13H16O7	1022	Spectral Library - MoNA_Negative.msp	MoNA_Negative.msp	TRUE	746.6	[]	17.7	0	11566	0	0	0	3142	4442	24092	11400	0	5178	0	6148	4416	9522	7320	1790	0	0	1442	6552	0	0	0	4226	15956	0	0	0	3286	4158	5324	9842
HN0172	0.9		323.259	-1.203	324.267	[M-H]-, [M+Na-2H]-	TRUE	(2R,4aR,7S,8S,8aR)-8-[(Z)-5-hydroxy-3-methylpent-3-enyl]-4,4,7,8a-tetramethyl-2,3,4a,5,6,8-hexahydro-1H-naphthalene-2,7-diol	C20H36O3	2021	Spectral Library - MoNA_Negative.msp	MoNA_Negative.msp	TRUE	249.1	[]	17.9	70830	55984	113734	84570	69588	83590	122086	70350	63630	97150	81394	93716	49346	79422	84134	69680	84100	91906	75934	139938	159512	106454	55028	37318	75514	64172	0	0	0	72014	82502	74106	64742
HN0173	0.47		204.981	-1.297	205.988	[M-H]-	TRUE	3-Hydroxy-2-methyl-4-pyrone sulfate	C6H6O6S	2022	Spectral Library - MoNA_Negative.msp	MoNA_Negative.msp	TRUE	990.8	[RED]	70.9	13792	0	18154	2438	8018	237150	5686	45596	6638	8920	2334	2416	3230	2184	75680	3520	12218	0	2966	10162	0	22284	2322	2498	2474	3338	0	0	0	2018	2898	3432	5908
HN0174	9.02		301.065	-9.424	302.072	[M-H]-	TRUE	5-Carboxymethyl-uridine; LC-tDDA; CE10	C11H14N2O8	1021	Spectral Library - MoNA_Negative.msp	MoNA_Negative.msp	TRUE	109.7	[]	16.1	5940	3554	4626	3886	4878	3756	2866	4322	3348	3652	6508	4616	5512	5778	6228	5872	4802	4848	5694	4026	4936	5334	2964	4982	7344	4242	0	0	0	2120	2398	3604	2706
HN0175	9.52		632.203	-1.801	633.211	[M-H]-	TRUE	3'-Sialyllactose	C23H39NO19	2022	Spectral Library - Bruker HMDB Metabolite Library_2.0	Bruker HMDB Metabolite Library_2.0	TRUE	891	[]	30	4536	4916	5234	6342	4544	3812	6018	4928	2920	3610	3554	2206	4934	5430	3852	3910	4424	3060	4622	3396	5232	4246	4328	2434	5068	2038	0	0	0	4450	5076	4648	4464
HN0176	0.58		329.248	-1.561	330.255	[M-H]-	TRUE	7Z, 10Z, 13Z, 16Z, 19Z-docosapentaenoic acid	C22H34O2	2021	Spectral Library - Bruker MetaboBASE Personal Library 3.0	Bruker MetaboBASE Personal Library 3.0	TRUE	16.4	[]	18.6	131610	241296	207150	432368	291934	355520	318304	451554	202138	227780	335834	394270	260976	141544	341258	0	187198	447016	476006	433972	733262	231746	410554	485438	238002	219414	0	0	0	309466	223108	314414	344000
HN0177	1.04		427.321	-2.446	428.328	[M-H]-	TRUE	(1S,2R,5R,6R,10R,13S,15S)-5-[(2R,3E,5R)-5,6-dimethylhept-3-en-2-yl]-6,10-dimethyl-16,17-dioxapentacyclo[13.2.2.0Â¹,â�¹.0Â²,â�¶.0Â¹â�°,Â¹â�µ]nonadec-18-en-13-ol	C28H44O3	2021	Spectral Library - MoNA_Negative.msp	MoNA_Negative.msp	TRUE	18.5	[]	59.4	8146	7804	14356	5148	7282	6382	8758	8168	10172	12254	5294	10768	5580	6314	7884	3344	5088	10778	7312	10768	8532	11636	35192	5766	0	5672	0	0	0	9100	5040	5400	4238
HN0178	1.17	-0.06	391.285	-1.629	392.292	[M-H]-, [M+CH3COO]-	TRUE	Chenodeoxycholic acid	C24H40O4	2220	Spectral Library - MoNA_Negative.msp, Analyte List - HILIC_20min	HILIC_20min	TRUE	0	[RED]	6.3	28678	80796	170788	207394	48280	92346	33618	83438	41954	75982	14304	113280	83316	17508	66210	139254	66534	45096	22398	41020	73180	33750	40800	63498	44638	26898	0	0	0	71802	109686	94878	55478
HN0179	0.59		313.238	-0.846	314.245	[M-H]-	TRUE	(±)12,13-DiHOME	C18H34O4	2021	Spectral Library - Bruker MetaboBASE Personal Library 3.0	Bruker MetaboBASE Personal Library 3.0	TRUE	474	[]	15.7	27570	60108	55636	24904	15618	10256	25508	73122	55470	19390	57422	72752	19972	27136	13368	13032	8924	28106	24048	15730	20088	25612	32224	30532	59454	14310	0	0	0	25418	51322	25998	23652
HN0180	3.57		163.061	-1.656	164.068	[M-H]-, [M+CH3COO]-	TRUE	1,5-ANHYDRO-GLUCITOL	C6H12O5	2022	Spectral Library - MoNA_Negative.msp	MoNA_Negative.msp	TRUE	842.7	[]	0.8	90684	90022	68966	46686	92618	29668	50812	69460	49924	43330	65844	26920	67788	31638	62242	64762	39286	32818	47350	134858	80484	106506	87602	17762	83342	37876	0	0	0	39002	106250	69386	87800
HN0181	7.27	0.11	167.021	-1.675	168.028	[M-H]-	TRUE	Uric acid	C5H4N4O3	2220	Analyte List - HILIC_20min, Spectral Library - Bruker HMDB Metabolite Library_2.0	HILIC_20min	TRUE	0	[RED]	8.5	39252	25008	35702	33184	29752	33866	38008	43878	35746	32802	33468	29216	34394	31860	39000	35638	64614	41878	51430	30210	51162	39910	43494	58238	43394	69912	0	0	0	24358	36902	68928	46832
HN0182	0.84		385.168	6.317	386.175	[M-H]-	TRUE	Eudesmin	C22H26O6	1021	Spectral Library - MoNA_Negative.msp	MoNA_Negative.msp	TRUE	91.1	[]	22.4	41598	27892	18270	42482	52872	63476	42272	36326	39322	32986	54328	32714	33390	140126	29844	27092	28962	31880	25494	32134	22952	54668	36374	15924	35912	61140	0	0	0	49720	45934	135218	55730
HN0183	4.47	0.45	178.051	-1.708	179.058	[M-H]-	TRUE	Hippuric acid	C9H9NO3	2120	Analyte List - HILIC_20min	HILIC_20min	TRUE	0	[RED]	5.6	6214	9778	2030	10236	69556	6420	15320	2698	2272	10794	28294	16072	5222	69504	16750	6684	4942	15594	1364	3428	5354	0	1978	4392	2788	15444	0	0	0	9016	4806	30026	1722
HN0184	1.15		174.056	-1.24	175.063	[M-H]-	TRUE	Indole-3-acetic acid	C10H9NO2	2022	Spectral Library - Bruker MetaboBASE Personal Library 3.0	Bruker MetaboBASE Personal Library 3.0	TRUE	978.2	[RED]	24.5	4070	6016	7500	33316	4608	5926	5260	7456	11372	4268	4172	10562	15022	6350	8082	8012	5846	5190	3876	3126	7272	12214	4642	3650	4528	4862	0	0	0	3950	11622	11908	6998
HN0185	1.56		229.144	-1.25	230.152	[M-H]-	TRUE	Dodecanedioic acid	C12H22O4	2021	Spectral Library - MassBank_NIST.msp	MassBank_NIST.msp	TRUE	284.8	[]	12.6	39692	20676	7098	9824	9404	3676	12294	23286	5002	10424	9660	4438	7818	5418	7268	5108	7448	6158	7194	9288	11576	15100	6774	8620	8276	5474	0	0	0	10390	7774	5932	7272
HN0186	0.89		115.076	-1.225	116.084	[M-H]-	TRUE	4-Methylvaleric acid	C6H12O2	2021	Spectral Library - MoNA_Negative.msp	MoNA_Negative.msp	TRUE	113.1	[]	3.6	50762	37594	38018	45250	65994	67754	61554	41338	48102	77016	47768	50068	40106	44056	66952	61270	58770	47830	41402	64434	56910	53932	59682	45688	50464	44954	0	1574	0	57472	51886	51456	32870
HN0187	2.44		165.055	-1.771	166.063	[M-H]-	TRUE	3-Phenyllactic acid	C9H10O3	2022	Spectral Library - MoNA_Negative.msp	MoNA_Negative.msp	TRUE	839.9	[]	6.1	5886	4982	5832	6036	3674	4966	4106	5616	5236	4092	5240	13698	5016	5474	7358	4160	6620	3256	7412	3908	5332	3590	5428	4396	4588	5480	0	0	0	3166	4036	3774	4480
HN0188	4.47		134.061	-1.708	135.068	[M-H]-	TRUE	N-Benzylformamide	C8H9NO	2022	Spectral Library - MoNA_Negative.msp	MoNA_Negative.msp	TRUE	975.1	[RED]	4.1	4484	7028	1412	6940	47618	5838	11492	2100	2680	6472	19020	12270	4314	45696	11912	3280	3552	9918	1052	2868	2522	710	1822	3276	2952	8914	0	0	0	7482	3634	21364	0
HN0189	1.27		329.233	-0.851	330.24	[M-H]-	TRUE	(Z)-5,8,11-trihydroxyoctadec-9-enoic acid	C18H34O5	2022	Spectral Library - MoNA_Negative.msp	MoNA_Negative.msp	TRUE	803.3	[]	24.5	2604	6432	5026	5818	3628	2264	3802	5148	2800	3164	5524	4992	3080	2724	1940	0	0	0	3282	3432	2266	4514	2600	2604	3100	1826	0	0	0	3058	3184	3682	5368
HN0190	0.57		309.28	-1.232	310.287	[M-H]-	TRUE	Eicosenoic acid	C20H38O2	2021	Spectral Library - MoNA_Negative.msp	MoNA_Negative.msp	TRUE	26.1	[]	17.2	412244	228840	273236	259774	170148	245372	265514	249414	187662	243406	162382	288770	246524	207336	271970	265088	237712	276728	224176	273136	290790	231014	310214	182620	228314	243786	0	2582	0	265368	237514	330566	291396
HN0191	3.04		816.574	-2.26	817.581	[M-H]-	TRUE	2-amino-3-({hydroxy[2-(icosanoyloxy)-3-[octadec-11-enoyloxy]propoxy]phosphoryl}oxy)propanoic acid	C44H84NO10P	2021	Spectral Library - MoNA_Negative.msp	MoNA_Negative.msp	TRUE	56.6	[]	91.2	53158	14156	104908	116490	100442	61632	35458	95118	111918	111406	95982	82016	97122	36906	113702	102578	113874	83718	113666	78490	100790	62690	40938	72124	49818	49582	0	0	0	142592	144304	97568	41478
HN0192	8.05		188.056	-1.392	189.063	[M-H]-	TRUE	N-Acetylglutamic acid	C7H11NO5	2022	Spectral Library - Bruker HMDB Metabolite Library_2.0	Bruker HMDB Metabolite Library_2.0	TRUE	937.4	[RED]	7.7	6010	8674	8630	8114	4160	7010	6790	5484	8170	8098	19216	27304	7782	11052	7216	4676	4178	4668	4450	8856	6292	6564	6212	4932	6410	7884	0	0	0	4916	6970	5036	6554
HN0193	1.01		183.03	-1.516	184.037	[M-H]-	TRUE	DIHYDROXYMANDELIC ACID	C8H8O5	2021	Spectral Library - MoNA_Negative.msp	MoNA_Negative.msp	TRUE	43.8	[]	5.1	72650	16008	77128	51586	14630	75648	36530	36006	61024	16524	3002	19960	87100	1678	25572	37994	28948	7924	8204	13946	43854	58182	6776	7514	16968	9814	5682	0	0	3730	37110	19768	41636
HN0194	3.25		608.355	-2.675	609.363	[M-H]-	TRUE	PGPC	C29H56NO10P	2021	Spectral Library - Bruker MetaboBASE Personal Library 3.0	Bruker MetaboBASE Personal Library 3.0	TRUE	7.4	[]	52	8246	4738	9766	7940	8640	9648	5696	8792	10118	10374	10286	9184	9040	7702	10206	9566	10042	7962	8060	9440	7910	0	10208	6732	10230	8060	0	0	0	10318	8678	0	6320
HN0195	0.74		369.174	-1.601	370.181	[M-H]-	TRUE	Androsterone sulfate	C19H30O5S	2021	Spectral Library - Bruker MetaboBASE Personal Library 3.0	Bruker MetaboBASE Personal Library 3.0	TRUE	593.7	[]	3.1	91602	81148	58464	84230	226486	95628	81866	72284	159044	64330	76968	131782	39018	207894	66662	43028	53050	52724	39640	121476	97564	216302	43154	46176	59660	72812	0	0	0	119608	128480	175264	40736
HN0196	4.82		409.235	-1.914	410.243	[M-H]-	TRUE	1-Palmitoyl Lysophosphatidic Acid	C19H39O7P	2022	Spectral Library - Bruker MetaboBASE Personal Library 3.0	Bruker MetaboBASE Personal Library 3.0	TRUE	911.3	[RED]	7.6	7196	6826	14242	15522	12196	9638	12344	7558	8498	12250	17128	13832	36244	14122	25664	6634	7038	16718	7042	19520	20124	14702	8372	8214	15430	7908	0	0	0	12980	8352	8272	7438
HN0197	9.89	0.42	132.03	-1.617	133.037	[M-H]-	TRUE	L-Aspartic acid	C4H7NO4	2120	Analyte List - HILIC_20min, Spectral Library - MoNA_Negative.msp	HILIC_20min	TRUE	0	[RED]	5.1	14388	11138	10422	10390	10500	19792	7466	11932	22470	7094	18034	15358	9346	9336	7134	13872	29960	13896	21916	6692	9272	9804	11312	29388	11266	32786	0	0	0	5484	5384	6650	7820
HN0198	9.89		271.072	1.151	272.079	[M-H]-	TRUE	NIMUSTINE	C9H13ClN6O2	2021	Spectral Library - Bruker MetaboBASE Personal Library 3.0	Bruker MetaboBASE Personal Library 3.0	TRUE	32.4	[]	160	12764	15534	13170	14720	12632	13728	10682	11314	13992	12414	14522	12404	10324	13580	13606	11594	12090	11308	11074	10000	9596	10772	12232	11566	12764	11606	0	0	0	10414	10200	10014	8100
HN0199	1.5		223.134	-0.883	224.141	[M-H]-	TRUE	FA 13:3+1O	C13H20O3	2021	Spectral Library - MoNA_Negative.msp	MoNA_Negative.msp	TRUE	6.5	[]	3.7	59024	253556	162104	153142	118694	333772	94742	81772	107200	69702	237980	107026	66098	86798	113616	36850	33262	54538	62836	41120	159326	62062	128672	54508	86774	35474	0	0	0	59592	191410	170436	61874
HN0200	1.17		195.066	-1.183	196.073	[M-H]-	TRUE	3,4-DIMETHOXYPHENYLACETIC ACID	C10H12O4	2021	Spectral Library - MoNA_Negative.msp	MoNA_Negative.msp	TRUE	645.1	[]	9.4	3804	10096	2262	2208	49230	9360	1292	3950	3322	1880	5046	2422	3654	6008	2154	5538	792	14342	838	2672	3408	3336	2220	7980	2454	2656	0	0	0	4232	2160	1380	2076
HN0201	1.99		219.077	-1.09	220.085	[M-H]-	TRUE	5-Hydroxy-L-tryptophan	C11H12N2O3	2021	Spectral Library - ZZR_metabolomics_library	ZZR_metabolomics_library	TRUE	643.9	[]	34.1	7424	8430	6100	7074	4554	5544	5438	6740	4832	5088	4402	6718	5586	4324	6506	5678	4290	3728	4576	5026	4426	5210	6274	4010	5030	3458	0	0	0	6398	6728	6742	5286
HN0202	0.81		383.153	-1.53	384.16	[M-H]-	TRUE	19-hydroxy-17-oxoandrost-5-en-3-β-yl sulfate	C19H28O6S	2021	Spectral Library - Bruker MetaboBASE Personal Library 3.0	Bruker MetaboBASE Personal Library 3.0	TRUE	306.8	[]	25.8	105592	62458	56052	114378	329882	135386	161554	198612	118500	196692	361290	153314	335408	764856	198132	119158	190132	121368	195112	144970	86594	355836	533540	124068	397370	260652	0	0	0	140312	173318	464694	407710
HN0203	2.22		345.207	-1.217	346.214	[M-H]-	TRUE	methyl (4aR)-5,6-dihydroxy-1,1-dimethyl-7-propan-2-yl-2,3,4,9,10,10a-hexahydrophenanthrene-4a-carboxylate	C21H30O4	2021	Spectral Library - MoNA_Negative.msp	MoNA_Negative.msp	TRUE	130.8	[]	23	25968	35494	19488	18428	22672	24746	29300	26850	22310	28520	43998	26690	37830	17598	14932	16306	17778	17732	23622	31722	43392	29340	23384	23654	37082	27466	0	0	0	22750	26774	17080	16778
HN0204	5.99		599.319	-2.417	600.326	[M-H]-	TRUE	[2-hydroxy-3-[hydroxy-[2,3,4,5,6-pentahydroxycyclohexyl]oxyphosphoryl]oxypropyl] octadecanoate	C27H53O12P	2021	Spectral Library - MoNA_Negative.msp	MoNA_Negative.msp	TRUE	329.9	[]	6.2	8210	0	9098	3966	7124	5172	9018	6218	2704	8050	6850	6742	5580	11292	5552	4870	1698	5532	4296	6862	5954	10334	3846	2172	3938	3226	0	0	0	3500	2016	3018	4580
HN0205	7.49		187.108	-2.207	188.116	[M-H]-	TRUE	N-Alpha-acetyllysine	C8H16N2O3	2022	Spectral Library - ZZR_metabolomics_library	ZZR_metabolomics_library	TRUE	827.3	[]	6.1	8054	7614	7742	7444	6880	6216	5284	9390	4972	6026	6132	4382	5364	5298	5870	4910	5268	3670	5008	4268	5760	6682	5384	3658	5406	5236	0	0	0	4626	5186	7108	5072
HN0206	5.28		527.213	-1.568	528.22	[M-H]-	TRUE	[(1aR,1bS,2S,5aS,6R,6aS)-5a-hydroxy-1a-methyl-2-[(2S,3R,4S,5S,6R)-3,4,5-trihydroxy-6-(hydroxymethyl)oxan-2-yl]oxy-1b,2,6,6a-tetrahydrooxireno[1,2]cyclopenta[4,5-b]pyran-6-yl] (2E,6S)-6-hydroxy-2,6-dimethylocta-2,7-dienoate	C25H36O12	2021	Spectral Library - MoNA_Negative.msp	MoNA_Negative.msp	TRUE	56.4	[]	22.5	4814	4980	6378	3326	3752	3416	2774	4726	2700	4398	9202	3808	7620	13594	9180	3334	3300	1930	2342	8934	2572	9354	1536	2534	5604	5040	0	0	0	3004	4172	5186	6654
HN0207	0.61		750.542	-3.216	751.549	[M-H]-	TRUE	(2-aminoethoxy)[2-[icosa-5.8.11.14-tetraenoyloxy]-3-[octadec-1-en-1-yloxy]propoxy]phosphinic acid	C43H78NO7P	1021	Spectral Library - MoNA_Negative.msp	MoNA_Negative.msp	TRUE	566.6	[]	43	23718	19892	6426	6316	7420	9798	13756	13118	4540	10952	10382	17744	7630	20968	7928	9866	3540	12628	9684	13012	9132	12076	11658	4682	9616	6950	0	0	0	5446	4274	7596	8670
HN0208	4.75		457.235	-1.977	458.243	[M-H]-	TRUE	1-arachidonoyl-2-hydroxy-sn-glycero-3-phosphate	C23H39O7P	2022	Spectral Library - Bruker MetaboBASE Personal Library 3.0	Bruker MetaboBASE Personal Library 3.0	TRUE	987.9	[RED]	25.2	62994	35174	45246	86828	70814	96236	42474	90024	58472	55746	60994	66944	99876	42296	179094	72600	38012	59684	53940	142074	96562	62742	70962	71216	69196	83984	0	0	0	130666	39814	106340	30022
HN0209	6.77		292.041	5.219	293.049	[M-H]-	TRUE	3-Nitro-4-(phenylamino)benzenesulfonamide	C12H11N3O4S	1021	Spectral Library - Bruker MetaboBASE Personal Library 3.0	Bruker MetaboBASE Personal Library 3.0	TRUE	2.9	[]	32.8	4600	5008	4642	4734	5140	5136	5166	4670	4132	4632	6526	4990	7142	5596	6468	5928	5530	5092	4708	5494	4400	5168	4052	4196	4738	6288	0	0	0	3926	4228	5288	4200
HN0210	5.29		155.01	-1.712	156.017	[M-H]-	TRUE	Uracil-6-carboxylic acid	C5H4N2O4	2022	Spectral Library - MassBank_NIST.msp	MassBank_NIST.msp	TRUE	1000	[RED]	63.9	9082	5372	5396	5214	8354	4294	4164	5988	2378	4596	6182	6542	7804	6726	7086	5172	4192	5160	3554	4804	4634	4906	6654	0	5796	4324	0	0	0	5562	6560	4686	5282
HN0211	5.04		241.119	-1.954	242.126	[M-H]-	TRUE	Pyroglutamyl-Isoleucine	C11H18N2O4	2022	Spectral Library - MoNA_Negative.msp	MoNA_Negative.msp	TRUE	738	[]	8.7	3548	4902	9982	6262	4108	4456	10054	3514	6904	5214	20316	12842	4350	9784	6498	4008	3878	5808	15404	14718	15464	11226	5564	2416	5648	6464	0	0	0	19392	6056	6736	15138
HN0212	8.23		253.086	-3.691	254.093	[M-H]-	TRUE	4-METHOXYDALBERGIONE	C16H14O3	1021	Spectral Library - Bruker MetaboBASE Personal Library 3.0	Bruker MetaboBASE Personal Library 3.0	TRUE	261.6	[]	45.6	6326	2610	7322	8620	8400	15556	3024	5048	22488	4738	14876	6266	12338	8546	8636	15430	31666	14946	19548	2404	9198	2068	6788	31628	7448	26932	0	0	0	4520	6126	3992	6054
HN0213	8.83		175.024	-1.888	176.032	[M-H]-	TRUE	ASCORBATE	C6H8O6	2021	Spectral Library - MoNA_Negative.msp	MoNA_Negative.msp	TRUE	589	[]	9.5	7154	3830	9566	3488	8646	1392	5486	2366	4078	9592	4600	3646	12250	5830	2998	4854	8102	3236	4218	4764	6614	13434	5264	5612	3932	5356	0	0	0	4048	6380	9084	6406
HN0214	1.89		353.048	-1.25	354.056	[M-H]-	TRUE	Phenolsulfonphthalein	C19H14O5S	2022	Spectral Library - Bruker MetaboBASE Personal Library 3.0	Bruker MetaboBASE Personal Library 3.0	TRUE	755.5	[]	7.4	89172	52190	59144	74526	99210	167768	43488	45104	231052	43856	147416	78986	67026	101050	70330	155258	319248	159042	220036	20074	58800	28186	110398	272784	98854	354230	0	0	0	24690	34192	19688	45712
HN0215	0.94		397.169	7.717	398.176	[M-H]-	TRUE	Decarboxy-Norlobaric Acid	C23H26O6	1021	Spectral Library - Bruker MetaboBASE Personal Library 3.0	Bruker MetaboBASE Personal Library 3.0	TRUE	8.1	[]	37.3	3708	3912	3084	4382	19640	3762	4158	6486	5098	4192	6036	3568	3716	6128	1688	5160	5724	5416	3004	5128	4868	3946	4736	3476	7010	3248	0	0	0	6640	4286	9972	3958
HN0216	8.28		175.024	-1.828	176.032	[M-H]-	TRUE	Ascorbic acid	C6H8O6	2021	Spectral Library - MoNA_Negative.msp	MoNA_Negative.msp	TRUE	666.3	[]	8.6	6384	5758	7088	5774	10284	6190	5080	5298	5258	7512	7578	6376	5766	6934	7102	5922	3694	5004	6360	4346	6134	5146	3898	4134	4534	5408	0	0	0	6750	8482	9502	6846
HN0217	0.95		179.057	-1.77	180.064	[M-H]-	TRUE	Theophylline	C7H8N4O2	2022	Spectral Library - Bruker HMDB Metabolite Library_2.0	Bruker HMDB Metabolite Library_2.0	TRUE	993.1	[RED]	10.3	0	0	3278	0	0	0	51236	0	0	52344	0	3076	0	0	37562	0	10480	0	0	1574	0	6240	0	0	0	0	0	0	0	4604	11196	5668	0
HN0218	0.58		369.173	-2.121	370.181	[M-H]-	TRUE	Androsterone sulfate	C19H30O5S	2021	Spectral Library - Bruker MetaboBASE Personal Library 3.0	Bruker MetaboBASE Personal Library 3.0	TRUE	435.7	[]	10.9	904348	1385064	1227582	1587210	3868956	2177536	976546	1261594	2274302	1061756	690240	860046	111010	2873162	783980	934638	431496	829452	670532	1780590	1458042	2463118	224870	269054	637950	1127760	0	0	0	2300866	1343150	4264534	515370
HN0219	1.74		159.102	-1.56	160.11	[M-H]-	TRUE	2-Hydroxyoctanoic acid	C8H16O3	2021	Spectral Library - MoNA_Negative.msp	MoNA_Negative.msp	TRUE	43	[]	8.5	5568	5246	9626	5444	4010	2374	6260	3872	5626	6586	11746	5586	4264	3502	4946	2254	2972	3132	5454	4210	7164	8322	4530	2154	4316	4400	0	0	0	2610	4412	9162	8418
HN0220	6.28	0.48	164.071	-1.647	165.079	[M-H]-	TRUE	L-Phenylalanine	C9H11NO2	2120	Analyte List - HILIC_20min, Spectral Library - ZZR_metabolomics_library	HILIC_20min	TRUE	0	[RED]	1.5	35812	43254	29384	39812	27074	29068	31232	44164	31660	31512	34848	34144	33116	40870	34290	31076	30328	30340	44518	30614	39802	41976	47590	34454	58552	22714	0	0	0	25910	36598	40070	38538
HN0221	7.57	-0.28	145.014	-1.792	146.021	[M-H]-	TRUE	2-Oxoglutaric	C5H6O5	2100	Spectral Library - ZZR_metabolomics_library, Analyte List - HILIC_20min	HILIC_20min	TRUE	0	[RED]	∞	5072	3842	3194	2814	4272	4138	5306	6100	2792	4250	2724	1684	2248	2242	2626	2042	1998	912	2174	5262	15152	4466	5528	1960	11668	2442	0	0	0	1662	3770	4742	3386
HN0222	0.7		237.149	-0.947	238.157	[M-H]-	TRUE	3-hydroxy-5,5,8a-trimethyl-3,4,4a,6,7,8-hexahydronaphthalene-2-carboxylic acid	C14H22O3	2021	Spectral Library - MoNA_Negative.msp	MoNA_Negative.msp	TRUE	158.1	[]	11.5	7714	14398	14982	11218	8378	32472	10076	9066	13332	8932	20166	13000	12008	10308	17272	8804	2822	5340	10620	5638	11680	10286	40692	1814	11412	7108	0	0	0	8328	12860	9110	4714
HN0223	5.3		194.046	-1.543	195.053	[M-H]-	TRUE	4-Hydroxyhippuric acid	C9H9NO4	2022	Spectral Library - MoNA_Negative.msp	MoNA_Negative.msp	TRUE	900.8	[RED]	9.6	5292	5486	4054	4536	4322	10038	2822	6312	7116	6228	4272	4834	8124	12724	16852	3716	5796	7402	3600	4316	17758	4972	8590	14380	2696	2996	0	0	0	3828	4280	3674	4334
HN0224	9.9		445.183	-8.52	446.19	[M-H]-	TRUE	epiyangambin	C24H30O8	1021	Spectral Library - MoNA_Negative.msp	MoNA_Negative.msp	TRUE	369.3	[]	59.3	10570	11968	12072	10504	13004	11794	10070	11758	11138	10110	13064	11270	7578	13938	10700	8210	9342	7508	9500	9618	9440	9600	9274	8726	11002	9334	0	0	0	6626	7030	7140	5400
HN0225	5.38		130.051	-1.377	131.058	[M-H]-	TRUE	N-Acetylalanine	C5H9NO3	2002	Spectral Library - MoNA_Negative.msp	MoNA_Negative.msp	TRUE	1000	[RED]	∞	5132	4094	6104	5282	6510	4962	6376	6676	4324	5596	5630	7012	7870	6178	6954	4418	5576	5186	5202	6350	7436	6984	6280	3564	5782	5092	0	0	0	3712	6846	5592	5988
HN0226	0.63		144.045	-1.671	145.053	[M-H]-	TRUE	Isoquinoline N-oxide	C9H7NO	2021	Spectral Library - Bruker MetaboBASE Personal Library 3.0	Bruker MetaboBASE Personal Library 3.0	TRUE	651.8	[]	6.5	33662	28924	23774	47762	23270	30358	21022	29606	38032	20964	28362	42556	40506	35904	37428	49906	38970	33940	37706	30724	32838	38090	35312	44718	23504	49204	896	0	0	23616	28638	31510	20716
HN0227	1.49		387.184	5.958	388.191	[M-H]-	TRUE	[9b-hydroxy-6-(hydroxymethyl)-6,9a-dimethyl-3-oxo-1,3a,4,5,5a,7,8,9-octahydrobenzo[e][2]benzofuran-5-yl] benzoate	C22H28O6	1021	Spectral Library - MoNA_Negative.msp	MoNA_Negative.msp	TRUE	160	[]	49.6	11512	5256	6646	6624	15536	21484	7216	6462	2450	4372	8394	2814	10034	26426	4504	5706	4012	6494	5736	5782	5494	5638	2988	1872	6012	5442	0	0	0	12778	10770	39112	10858
HN0228	0.99		313.238	-2.653	314.245	[M-H]-	TRUE	Octadecanedioic acid	C18H34O4	2022	Spectral Library - Bruker HMDB Metabolite Library_2.0	Bruker HMDB Metabolite Library_2.0	TRUE	955.3	[RED]	15.7	32234	27298	24186	38700	33534	24198	39572	28950	34568	42696	50562	39612	25658	36446	25034	16434	25628	21748	43084	31108	34902	40852	33506	20008	26496	19392	0	1418	640	34208	38258	41644	44562
HN0229	4.76		861.548	-2.548	862.555	[M-H]-	TRUE	PI 36:2	C45H83O13P	2021	Spectral Library - MoNA_Negative.msp	MoNA_Negative.msp	TRUE	64.2	[]	41.1	6240	3172	20532	7604	14940	11232	9422	17280	15556	13234	20126	10960	13462	13362	16222	13122	11638	13208	23038	8194	14124	14302	5602	12406	7774	13772	0	0	0	11946	8142	5234	4064
HN0230	5.73		181.071	-2.897	182.079	[M-H]-	TRUE	D-Sorbitol	C6H14O6	2021	Spectral Library - MassBank_NIST.msp	MassBank_NIST.msp	TRUE	494.3	[]	8.7	31898	3618	2808	2746	4772	6936	1784	2010	3910	10424	9152	3540	11894	5034	2674	2076	1362	2020	5732	1546	2494	2942	3422	1978	6198	2062	0	0	0	2588	1566	2190	3896
HN0231	0.62		143.108	-1.322	144.115	[M-H]-	TRUE	Caprylic acid	C8H16O2	2021	Spectral Library - Bruker MetaboBASE Personal Library 3.0	Bruker MetaboBASE Personal Library 3.0	TRUE	19.6	[]	2.1	109342	63318	83328	102760	148170	384716	45044	126454	541352	80372	177982	114568	102312	99540	78258	275702	624682	179462	397802	33146	69266	46994	176308	452338	130724	635196	2980	6366	6584	24776	34688	33274	35394
HN0232	0.65		165.092	-1.32	166.099	[M-H]-	TRUE	(S)-(-)-Perillic acid	C10H14O2	2022	Spectral Library - MassBank_NIST.msp	MassBank_NIST.msp	TRUE	736.1	[]	6.5	12612	23808	89938	19612	24874	26902	24066	54726	24786	15348	56470	46716	25656	26872	22076	16842	12952	23692	23302	27336	60714	50690	25096	8066	77148	70354	0	0	692	55844	38224	53490	45040
HN0233	0.59		277.217	-0.677	278.224	[M-H]-	TRUE	Linolenic acid	C18H30O2	2021	Spectral Library - MoNA_Negative.msp	MoNA_Negative.msp	TRUE	331	[]	14.1	348094	132634	241786	166784	276676	193250	223914	257438	194248	196592	187862	208190	183272	119214	198242	360386	203970	200302	182448	78918	382808	200058	337338	221992	176964	200774	0	862	0	172288	154934	342728	278788
HN0234	3.31		204.066	-1.571	205.074	[M-H]-	TRUE	Indolelactic acid	C11H11NO3	2022	Spectral Library - Bruker HMDB Metabolite Library_2.0	Bruker HMDB Metabolite Library_2.0	TRUE	895.7	[]	8.5	7936	8544	6120	6922	5094	7870	6964	5966	5986	5148	5918	5800	6552	6014	8218	3908	3888	4028	5334	3332	5408	4270	5798	4652	4110	4138	0	0	0	3248	5380	5526	6448
HN0235	0.85	-0.08	182.046	-1.278	183.053	[M-H]-	TRUE	4-Pyridoxic acid	C8H9NO4	2220	Spectral Library - Bruker HMDB Metabolite Library_2.0, Analyte List - HILIC_20min	HILIC_20min	TRUE	0	[RED]	7.6	2114	1706	2144	10072	6434	2552	10436	13718	1726	15472	1706	2054	5656	81018	24302	4678	4972	3464	1800	5630	1924	2856	1280	2160	5228	10656	0	0	0	10106	10646	7284	9406
HN0236	4.7		208.065	-1.62	209.072	[M-H]-	TRUE	4-Morpholinepropanesulfonic acid	C7H15NO4S	2022	Spectral Library - Bruker MetaboBASE Personal Library 3.0	Bruker MetaboBASE Personal Library 3.0	TRUE	995.3	[RED]	3.9	0	0	0	0	0	0	0	0	0	0	0	0	216926	171350	0	116644	165896	1802364	1041940	40520	2642	0	0	0	0	0	0	0	0	0	0	0	0
HN0237	6.36		357.109	-1.681	358.116	[M-H]-	TRUE	HoPhe-Ala-OH	C18H18N2O6	2021	Spectral Library - Bruker MetaboBASE Personal Library 3.0	Bruker MetaboBASE Personal Library 3.0	TRUE	5.1	[]	20	11248	20444	12690	14036	9518	7194	6426	15572	8524	7650	11864	9950	9466	8060	9868	5960	7392	5448	9200	7592	8576	9728	10304	6442	14884	4108	0	0	0	6714	9328	8560	6992
HN0238	9.61		274.104	-0.713	275.112	[M-H]-, [M+Na-2H]-, [M-H-H2O]-	TRUE	gamma-Glutamylglutamine	C10H17N3O6	2022	Spectral Library - MoNA_Negative.msp	MoNA_Negative.msp	TRUE	966.3	[RED]	2.9	71744	73074	104778	137142	144282	120978	80484	112832	134008	113538	111556	42054	160352	103964	108124	143858	161946	95948	107976	112958	155492	144932	94650	71068	135842	57210	0	0	0	96080	106860	111238	86266
HN0239	0.55		395.189	-1.619	396.196	[M-H]-	TRUE	Pregnenolone sulfate	C21H32O5S	2022	Spectral Library - Bruker HMDB Metabolite Library_2.0	Bruker HMDB Metabolite Library_2.0	TRUE	916.6	[RED]	26	740106	312418	396666	257158	274858	233546	292828	349868	204336	202380	262438	648208	191344	148030	125674	165428	117300	141844	115624	276336	499614	156686	143808	170646	147566	160218	0	0	0	438388	282158	139486	380248
HN0240	2.99	0.18	135.031	-1.712	136.038	[M-H]-	TRUE	Hypoxanthine	C5H4N4O	2220	Analyte List - HILIC_20min, Spectral Library - ZZR_metabolomics_library	HILIC_20min	TRUE	0	[RED]	14.2	13258	6008	3034	1850	2866	2652	3524	5074	2494	2356	10616	12910	1922	5334	5362	5082	3218	3682	3554	5500	5776	2972	4840	3482	4318	3304	0	0	0	2320	2556	9152	6444
HN0241	0.79		230.996	-1.755	232.004	[M-H]-	TRUE	Mandelic acid sulfate	C8H8O6S	2021	Spectral Library - MoNA_Negative.msp	MoNA_Negative.msp	TRUE	540.9	[]	11.2	2400	10556	13776	5386	1926	0	5706	13900	4266	5090	2026	9598	5926	1840	1556	12522	5450	7690	2596	0	9064	6530	3108	8506	6820	5472	0	0	0	4684	28772	5180	12254
HN0242	5.01		283.118	-0.992	284.126	[M-H]-	TRUE	Phenylethyl 2-Glucoside	C14H20O6	2021	Spectral Library - MoNA_Negative.msp	MoNA_Negative.msp	TRUE	140.3	[]	18.5	3614	3760	9514	4276	1860	594	3596	2002	1570	7418	4048	6576	6306	3806	0	794	1510	5416	1162	3384	14720	3338	3910	5454	2664	3370	0	0	0	2316	6564	9344	7528
HN0243	0.49		107.05	-0.58	108.057	[M-H]-	TRUE	o-Cresol	C7H8O	2021	Spectral Library - Bruker MetaboBASE Personal Library 3.0	Bruker MetaboBASE Personal Library 3.0	TRUE	673.2	[]	2.7	28150	1417112	89704	1172296	170656	561988	1239594	1018214	1079706	37356	1182348	443514	466996	898504	563120	1077508	764524	34352	56430	139348	477634	23564	145512	412946	647814	1408528	0	0	0	1107250	1041116	1396750	1491686
HN0244	4.96		191.019	-1.785	192.027	[M-H]-	TRUE	Isocitrate	C6H8O7	2021	Spectral Library - Bruker MetaboBASE Personal Library 3.0	Bruker MetaboBASE Personal Library 3.0	TRUE	95.9	[]	40.1	2876	0	4918	4406	11172	95032	2206	35066	30802	2012	0	1332	0	0	6168	3248	1432	1550	16006	1300	2110	14684	10656	7958	13956	17226	0	0	0	972	2078	3900	2792
HN0245	0.75		397.205	-1.672	398.212	[M-H]-	TRUE	Pregnanolone sulfate	C21H34O5S	2022	Spectral Library - Bruker MetaboBASE Personal Library 3.0	Bruker MetaboBASE Personal Library 3.0	TRUE	940.8	[RED]	26	17340	55272	23556	42104	66492	34916	60842	51590	35302	46510	55290	48406	17104	43382	17368	48836	27912	40992	32914	113686	52400	87402	57470	36942	83586	21358	0	0	0	94140	66336	156284	97248
HN0246	5.63		160.061	-1.385	161.069	[M-H]-	TRUE	N-Acetyl-threonine; LC-tDDA; CE20	C6H11NO4	2021	Spectral Library - MoNA_Negative.msp	MoNA_Negative.msp	TRUE	446.7	[]	7.9	12558	10694	9156	10434	10200	8756	11498	11104	7274	10554	9600	12924	8738	10644	9304	8854	8210	7390	7242	9786	9824	9380	7468	5808	8400	4114	0	0	0	8464	7780	10730	8360
HN0247	1.54		215.002	-1.096	216.009	[M-H]-	TRUE	2-Hydroxyacetophenone sulfate	C8H8O5S	2022	Spectral Library - MoNA_Negative.msp	MoNA_Negative.msp	TRUE	905.2	[RED]	26.4	8470	7150	7604	4810	6556	3472	5736	8990	3948	6140	5958	4548	7984	4144	6038	3750	3178	3092	3240	4232	4346	3902	4216	3232	4356	2344	0	0	0	5604	7950	9246	6486
HN0248	5.03		217.052	7.961	218.06	[M-H]-	TRUE	Piperic acid	C12H10O4	1021	Spectral Library - Bruker MetaboBASE Personal Library 3.0	Bruker MetaboBASE Personal Library 3.0	TRUE	29.2	[]	30.2	3528	6814	4928	8008	5136	4364	7244	9712	7200	4038	4586	3148	10838	4700	5068	4086	4000	3120	3116	4382	7842	4296	2616	5732	8424	4046	0	0	0	3732	6538	6026	4864
HN0249	1.52		261.007	-0.735	262.015	[M-H]-	TRUE	HOMOVANILLIC ACID SULFATE	C9H10O7S	2022	Spectral Library - MoNA_Negative.msp	MoNA_Negative.msp	TRUE	963.5	[RED]	9	28020	1872	22280	13588	16776	19160	6906	7784	4246	2852	12654	10860	15980	61418	7556	19552	1206	27508	2934	4544	6946	9208	5724	22394	1000	3746	0	0	0	3038	7168	12786	6650
HN0250	1.55		281.101	-9.081	282.108	[M-H]-	TRUE	methyl 3-(3,4-dihydroxy-5-phenyloxolan-2-yl)-3-hydroxypropanoate	C14H18O6	1021	Spectral Library - MoNA_Negative.msp	MoNA_Negative.msp	TRUE	8.9	[]	60.7	8020	9908	5896	5996	5586	4600	6868	5226	6150	3868	4626	7784	5384	5830	5934	4438	3694	5914	3802	6380	5468	5916	7350	7780	6430	4982	0	0	0	4496	7556	6766	8472
HN0251	3.91		124.991	-1.553	125.998	[M-H]-	TRUE	ETHYL SULFATE	C2H6O4S	2022	Spectral Library - MoNA_Negative.msp	MoNA_Negative.msp	TRUE	844.6	[]	2.3	12420	10204	10746	11974	14644	25964	13108	8290	42826	8672	30150	21870	11084	18694	13662	27548	59994	36494	46540	6082	11980	9228	31936	73524	27410	70124	0	0	0	4820	7522	7986	13054
HN0252	0.74		115.076	-1.373	116.084	[M-H]-	TRUE	4-Methylvaleric acid	C6H12O2	2021	Spectral Library - MoNA_Negative.msp	MoNA_Negative.msp	TRUE	41.5	[]	3.8	13122	15128	14736	13308	12658	17016	18058	10936	8318	14686	11882	9778	12018	7980	11776	8224	11178	7944	9762	18322	15336	13368	10774	7018	17006	11382	0	0	0	20412	12300	13684	11854
HN0253	5		255.087	-0.81	256.094	[M-H]-	TRUE	Phenyl-beta-glucopyranoside	C12H16O6	2021	Spectral Library - MoNA_Negative.msp	MoNA_Negative.msp	TRUE	17.9	[]	0.8	111202	138298	76670	68350	77500	93692	200430	7918	20236	17600	92428	13766	59482	78848	66796	13372	30886	99832	25376	39764	30632	41310	41058	28138	30058	21478	0	0	0	29906	54534	118950	17332
HN0254	3.88	0.49	151.026	-1.723	152.033	[M-H]-	TRUE	Xanthine	C5H4N4O2	2120	Spectral Library - MassBank_NIST.msp, Analyte List - HILIC_20min	HILIC_20min	TRUE	0	[RED]	8.5	39774	13956	14134	8666	18830	10118	12514	17240	13636	8866	17526	32056	5770	10626	18082	16426	7152	16178	16116	16202	23308	11482	15052	11152	18896	10574	0	0	0	15362	18684	30442	21178
HN0255	4.71		885.548	-2.179	886.555	[M-H]-	TRUE	PI 38:4	C47H83O13P	2021	Spectral Library - MassBank_NIST.msp	MassBank_NIST.msp	TRUE	147.1	[]	16.2	7098	0	22964	14566	18254	26530	14230	11134	12694	21846	12640	33776	12058	15320	11534	11778	10298	58428	22522	10002	21102	25818	7694	12128	7038	10692	0	0	0	32090	22466	6292	13450
HN0256	7.36		130.051	-1.221	131.058	[M-H]-	TRUE	4-HYDROXY-L-PROLINE	C5H9NO3	2022	Spectral Library - MoNA_Negative.msp	MoNA_Negative.msp	TRUE	963.9	[RED]	3.4	66806	69864	82492	26028	0	53612	13322	40788	37632	30300	54808	22634	0	39308	35604	29130	37336	22500	23490	24484	32452	33096	75356	11758	52438	16154	0	0	0	18902	35030	15480	16116
HN0257	7.69		173.093	-1.838	174.1	[M-H]-	TRUE	N-alpha-Acetyl-L-ornithine	C7H14N2O3	2022	Spectral Library - MoNA_Negative.msp	MoNA_Negative.msp	TRUE	983.4	[RED]	6.1	16458	11458	13146	5386	11280	4842	12846	7372	7950	11322	11152	4600	4930	14700	22288	3868	3360	12838	4406	2406	6044	10290	7946	5048	7244	6416	0	0	0	4798	5162	4894	7468
HN0258	0.57		123.045	-1.549	124.052	[M-H]-	TRUE	4-Methylcatechol	C7H8O2	2022	Spectral Library - MoNA_Negative.msp	MoNA_Negative.msp	TRUE	985.6	[RED]	2.8	7008	19438	8202	16506	28496	21168	31792	35372	56124	8830	1552	14436	16108	45872	21494	22300	7328	35752	2442	5070	21848	5434	5600	6432	7742	33004	0	0	0	16106	24324	36514	29884
HN0259	1.91		239.092	-2.399	240.099	[M-H]-	TRUE	CMPF	C12H16O5	2022	Spectral Library - Bruker MetaboBASE Personal Library 3.0	Bruker MetaboBASE Personal Library 3.0	TRUE	824.7	[]	1.5	133142	150700	114056	169646	232630	565790	239344	0	50804	21126	281394	0	0	213184	159168	19326	0	0	88374	150852	138422	128430	238466	53658	140532	0	0	0	0	0	123450	363118	0
HN0260	0.47		179.071	-1.54	180.078	[M-H]-	TRUE	3-Methoxybenzenepropanoic acid	C10H12O3	2021	Spectral Library - Bruker MetaboBASE Personal Library 3.0	Bruker MetaboBASE Personal Library 3.0	TRUE	550	[]	12	30474	11412	37930	1244	4154	19194	1060	9496	10268	2196	0	2026	7638	1642	6346	0	16196	0	900	4082	20974	18124	1776	2700	4822	4404	0	0	0	3072	2160	1006	0
HN0261	8.42	-0.33	154.062	-1.379	155.069	[M-H]-	TRUE	L-Histidine	C6H9N3O2	2120	Spectral Library - Bruker HMDB Metabolite Library_2.0, Analyte List - HILIC_20min	HILIC_20min	TRUE	0	[RED]	6.5	53458	93152	77226	64334	66400	65744	55936	66710	72120	59784	64642	52212	53844	36994	47502	47058	42194	34922	45288	49856	78680	70882	44552	41310	45570	0	0	568	0	45064	49144	73706	42442
HN0262	1.57		253.144	-2.609	254.151	[M-H]-	TRUE	(-)-trans-C75	C14H22O4	2021	Spectral Library - Bruker MetaboBASE Personal Library 3.0	Bruker MetaboBASE Personal Library 3.0	TRUE	220.5	[]	11.7	10140	5240	5016	6220	5524	0	3250	5122	4290	5780	10434	5504	5270	4630	8932	4660	5598	4126	7398	5810	10592	0	7428	3940	5540	9132	0	0	0	5396	0	5278	8662
HN0263	5		448.306	-1.884	449.313	[M-H]-	TRUE	Glycochenodeoxycholic acid	C26H43NO5	2021	Spectral Library - MoNA_Negative.msp	MoNA_Negative.msp	TRUE	202.6	[]	1.7	49268	33210	60738	190454	74324	85654	23776	41006	106544	197080	20456	71170	56926	9644	48784	108564	132390	34908	39302	38950	47288	61554	59814	22664	43988	21250	0	0	0	27694	218976	240820	133466
HN0264	0.68		187.134	-1.28	188.141	[M-H]-	TRUE	10-HYDROXYDECANOATE	C10H20O3	2021	Spectral Library - MoNA_Negative.msp	MoNA_Negative.msp	TRUE	573.5	[]	6.8	36164	20082	22622	17924	16672	9484	16000	14296	18182	17386	22634	14952	14220	12614	15746	9896	8800	7682	13790	14656	19256	17144	8680	7706	8828	11774	0	0	1848	14826	18858	19556	16984
HN0265	4.73		857.517	-1.915	858.524	[M-H]-	TRUE	PI 36:4	C45H79O13P	2021	Spectral Library - MassBank_NIST.msp	MassBank_NIST.msp	TRUE	155.2	[]	71.7	2748	0	5290	6612	11228	9818	2928	8014	7376	8664	7214	9244	6588	5390	8728	15906	6502	8770	8404	7146	11472	8434	0	8930	0	3152	0	0	0	10296	4842	0	1834
HN0266	0.53	0.01	429.373	-2.079	430.38	[M-H]-	FALSE	Alpha-Tocopherol	C29H50O2	2220	Analyte List - HILIC_20min	HILIC_20min	TRUE	0	[RED]	0.8	0	29684	48194	15322	28564	10878	24808	25306	15172	0	11670	0	14858	27772	35632	11642	12880	22580	26128	107382	0	0	0	6826	13800	0	0	0	0	0	7352	13074	28404
HN0267	0.86		583.255	-1.738	584.263	[M-H]-	TRUE	bilirubin	C33H36N4O6	2022	Spectral Library - Bruker MetaboBASE Personal Library 3.0	Bruker MetaboBASE Personal Library 3.0	TRUE	977.6	[RED]	12.7	41180	4148	31398	76586	29188	108066	17580	16820	23220	22800	6744	31324	1872	6428	54448	19330	11068	12840	5502	52802	12478	53172	29398	4104	14054	20366	0	0	0	21842	32836	30650	19246
HN0268	0.72		144.045	-1.568	145.053	[M-H]-	TRUE	2-Hydroxyquinoline	C9H7NO	2022	Spectral Library - MoNA_Negative.msp	MoNA_Negative.msp	TRUE	806	[]	2.8	25956	26666	22630	0	16388	26592	21452	27074	39990	0	24168	37790	31394	22550	33004	31758	25348	19710	21254	24396	29420	0	19678	20052	20628	20880	996	0	0	19214	0	0	0
HN0269	0.52		353.2	8.635	354.207	[M-H]-	TRUE	(E)-3-(4-acetyloxy-2,3-dihydroxy-2,5,5,8a-tetramethyl-3,4,4a,6,7,8-hexahydro-1H-naphthalen-1-yl)prop-2-enoic acid	C19H30O6	1021	Spectral Library - MoNA_Negative.msp	MoNA_Negative.msp	TRUE	116.2	[]	27.7	11140	41960	0	3516	0	0	12148	0	17848	26232	10870	50404	16880	12316	18838	4876	144566	12044	8166	0	0	14542	13960	0	0	10180	0	9956	9536	12082	7338	0	0
HN0270	5.15		223.039	-4.52	224.046	[M-H]-	TRUE	2-Hydroxyanthraquinone	C14H8O3	1021	Spectral Library - MassBank_NIST.msp	MassBank_NIST.msp	TRUE	147.6	[]	49	0	2844	3878	5600	6564	9996	4074	4756	0	4356	9710	6582	5502	0	7384	12256	15538	0	11394	2104	0	3916	6478	0	5924	14566	0	0	0	3720	3108	2122	0
HN0271	6.34		143.035	-1.705	144.042	[M-H]-	TRUE	4-Ethoxy-4-oxobut-2-enoic acid	C6H8O4	2011	Spectral Library - Bruker MetaboBASE Personal Library 3.0	Bruker MetaboBASE Personal Library 3.0	TRUE	3.8	[]	538.6	20066	21268	19442	23534	19276	18110	20234	23928	18466	17794	18256	21988	18054	23476	19174	21890	19894	21362	22854	21246	21980	18234	0	19830	24996	16838	0	0	0	22568	23632	24270	22572
HN0272	0.68		480.309	-1.73	481.316	[M-H]-	TRUE	(2-aminoethoxy)[2-hydroxy-3-(octadecanoyloxy)propoxy]phosphinic acid	C23H48NO7P	2021	Spectral Library - MoNA_Negative.msp	MoNA_Negative.msp	TRUE	53.9	[]	5.4	14288	10742	29820	14426	63782	96622	37148	113078	45812	68064	47280	51604	63654	38578	64342	54206	32232	30828	30706	50446	32514	62388	25680	17620	39252	30446	0	0	0	15736	12618	40910	9588
HN0273	0.58		331.264	-1.145	332.271	[M-H]-	TRUE	Docosatetraenoic acid	C22H36O2	2021	Spectral Library - MoNA_Negative.msp	MoNA_Negative.msp	TRUE	535.6	[]	21.4	235604	427886	550454	848864	722040	681952	123210	1102366	501214	465436	775376	896512	671524	374918	701930	977088	472784	911354	1049946	209000	1770338	557048	870902	815430	531238	450328	0	0	0	151616	107526	151280	118582
HN0274	0.59		367.158	-1.55	368.165	[M-H]-	TRUE	Dehydroepiandrosterone sulfate; LC-tDDA; CE40	C19H28O5S	2022	Spectral Library - MoNA_Negative.msp	MoNA_Negative.msp	TRUE	994.7	[RED]	3.8	1171940	2956388	1743204	1897340	4889574	1379356	2025960	1812270	197568	101146	94868	2250988	440524	4877808	90416	1824678	1311302	1883044	1568122	4054204	2488000	4939060	1682210	50664	2814586	2236572	0	0	0	4004560	1912052	4180498	87054
HN0275	0.59		327.233	-0.907	328.24	[M-H]-	TRUE	Docosahexanoic acid	C22H32O2	2021	Spectral Library - MoNA_Negative.msp	MoNA_Negative.msp	TRUE	679.9	[]	20.6	193074	95422	77898	993744	430320	961320	915752	868594	239592	367380	588254	651358	836084	345136	839784	740608	546104	975766	1009234	223566	900850	512174	1122374	654034	88648	479208	0	0	0	410714	86938	228478	99182
HN0276	0.58		281.248	-0.977	282.256	[M-H]-	TRUE	Trans-Vaccenic acid	C18H34O2	2021	Spectral Library - MassBank_NIST.msp	MassBank_NIST.msp	TRUE	15.2	[]	13.5	4821556	3869476	0	4414524	4137750	4465568	4228406	4187696	0	0	0	4279626	4619062	0	0	4770458	4644192	4595544	4094768	4569436	4495724	4105196	4617074	4120542	4182692	0	44382	51752	60490	2789438	0	4744594	4588872
HN0277	7.37		310.1	-7.898	311.107	[M-H]-	TRUE	FENAMIDONE	C17H17N3OS	1001	Spectral Library - Bruker MetaboBASE Personal Library 3.0	Bruker MetaboBASE Personal Library 3.0	TRUE	16.8	[]	∞	6118	7274	5430	6864	8024	0	5706	8302	5124	7106	0	5262	5888	6396	0	0	0	0	6032	5808	0	7160	0	5910	0	5126	0	0	0	6378	6144	8300	5788
HN0278	3.54		480.309	-1.917	481.316	[M-H]-	TRUE	(2-aminoethoxy)[2-hydroxy-3-(octadecanoyloxy)propoxy]phosphinic acid	C23H48NO7P	2021	Spectral Library - MoNA_Negative.msp	MoNA_Negative.msp	TRUE	618.3	[]	8.3	0	10642	0	0	0	33468	14476	36706	0	45828	41648	42578	46738	25488	0	41984	41436	35904	39618	37548	41852	38696	30148	36352	0	0	0	0	0	0	56280	60402	23024
HN0279	0.59		279.233	-1.068	280.241	[M-H]-, [M+CH3COO]-, [M+Na-2H]-	TRUE	9Z,12Z-Linoleic acid	C18H32O2	2021	Spectral Library - MoNA_Negative.msp	MoNA_Negative.msp	TRUE	496.7	[]	14.2	4618240	0	0	0	4390324	4136096	0	0	4254386	4365546	4580286	0	4457554	0	0	0	4553382	4666194	0	4270194	0	4092826	4134228	0	0	4209276	15718	21230	16432	3713068	0	4446814	0
HN0280	0.6		187.007	-1.765	188.014	[M-H]-	TRUE	p-Tolyl Sulfate	C7H8O4S	2022	Spectral Library - Bruker MetaboBASE Personal Library 3.0	Bruker MetaboBASE Personal Library 3.0	TRUE	986.4	[RED]	1.2	31016	1628186	4052	1040778	121020	566814	1558584	1210980	1238202	38118	1396838	19270	504152	64968	16984	34806	0	0	40894	5616	510694	19150	4364	13722	0	0	0	0	0	1272774	1135480	1797256	241404
HN0281	6.57		141.017		142.024	[M-H]-	TRUE						TRUE		[]		4375760	4293464	4407754	4463020	4433396	4473388	4451078	4441082	4470274	4433508	4406424	4385176	4434250	4409306	4426530	4469902	4477946	4452124	4444860	4427970	4287694	4413242	4442014	4420906	4446790	4550610	25086	47038	61178	4468772	4400732	4341840	4409118
HN0282	6.58		961.046		962.053	[M-H]-	TRUE						TRUE		[]		103216	106246	106072	106884	108816	105252	109728	111792	109578	106992	110130	106792	108214	109716	110084	108056	110982	108842	112056	107076	107606	108126	109080	109236	101446	109016	0	0	0	107854	107054	111160	106848
HN0283	6.58		305.023		306.03	[M-H]-	TRUE						TRUE		[]		1690326	1656756	1714480	1664224	1697752	1683728	1717586	1716150	1708886	1690634	1717792	1708030	1695554	1649748	1673022	1678760	1690048	1682338	1673430	1665430	1662198	1680472	1649354	1669116	1650280	1678700	3376	7368	9814	1699050	1690178	1682410	1665076
HN0284	6.58		223.02		224.027	[M-H]-	TRUE						TRUE		[]		1106100	1114114	1138900	1101166	1117078	1111012	1137984	1117330	1123572	1115348	1123232	1122750	1094118	1115660	1115894	1115466	1096796	1110120	1122312	1121322	1114510	1107346	1100154	1114100	1108600	1106910	3834	7192	9076	1127246	1127386	1120424	1078052
HN0285	6.58		633.034		634.041	[M-H]-	TRUE						TRUE		[]		587306	594210	594630	591054	613162	594326	607342	606706	605310	598748	596754	601334	606358	600648	597940	606604	598398	607204	593790	610772	595658	604856	596234	624346	589734	610648	0	0	720	593750	599584	605304	579520
HN0286	6.58		387.025		388.033	[M-H]-	TRUE						TRUE		[]		1738916	1684694	1765562	1757744	1740984	1749258	1807046	1764318	1806020	1821272	1796118	1799272	1795820	1756570	1764632	1784620	1787408	1756824	1810416	1731724	1733418	1764314	1729072	1721374	1734674	1785424	0	5990	6848	1792658	1753748	1733876	1732344
HN0287	6.58		469.028		470.036	[M-H]-	TRUE						TRUE		[]		910960	897920	921880	919876	920670	948610	959664	944608	956946	947398	940732	935658	951752	917734	947634	955654	922320	922528	935020	910382	921744	929992	911364	924616	915532	946166	0	1974	2440	926028	937048	923770	918514
HN0288	7.15		237.11		238.117	[M-H]-	FALSE						TRUE		[]		1525254	0	1120158	1334294	1564668	1839546	0	948216	2021338	942610	2082176	1417926	1202194	1385498	1369514	1937650	1725588	0	2004290	0	1204896	0	1668788	1749890	1596610	1535926	0	0	0	519588	0	0	794864
HN0289	6.58		715.037		716.044	[M-H]-	TRUE						TRUE		[]		583112	574130	598630	595172	592800	610936	617874	600142	605810	603684	608666	610884	610350	589626	601008	613106	608238	593700	598156	594446	583054	605208	577784	589996	597916	604018	0	0	0	589816	586620	602552	588980
HN0290	6.58		551.031		552.039	[M-H]-	TRUE						TRUE		[]		772250	792498	782964	769892	800780	781404	777148	789174	761706	759934	784090	798756	766500	783062	771662	779758	769362	776462	775634	806340	780800	771846	773714	800508	775146	775214	560	0	1062	774416	772942	786962	748232
HN0291	6.58		797.04		798.047	[M-H]-	TRUE						TRUE		[]		257964	255826	261682	252252	258028	255820	265154	257084	262874	257182	264434	263408	256854	265088	259292	262446	259734	257854	251848	265002	253826	271946	259734	262414	252192	256194	0	0	0	252838	250578	259222	244352
HN0292	6.58		879.043		880.05	[M-H]-	TRUE						TRUE		[]		149890	153996	150306	149722	160498	168212	159196	156696	162640	159304	154346	153476	159460	157164	162302	158026	158134	152308	162828	156240	154868	152496	151118	157982	151352	158082	0	0	0	152278	152032	151248	146156
HN0293	0.47		368.976		369.983	[M-H]-	TRUE						TRUE		[]		272258	181146	304022	160860	225686	330658	501128	194266	148558	126472	257894	98264	198364	356378	224718	123770	356620	181544	67196	257986	114112	196144	142924	83632	258056	119878	0	0	0	113430	143584	487450	240836
HN0294	7.15		475.189		476.197	[M-H]-	TRUE						TRUE		[]		458984	151244	301550	388972	473090	880928	176656	229960	1109872	229362	795892	390750	351896	393358	416932	992968	1508676	806262	1110928	92438	330188	120146	558494	1303310	476436	1421982	0	0	0	98504	123192	81634	176224
HN0295	0.88		595.493		596.5	[M-H]-, [M-H-H2O]-	TRUE						TRUE		[]		181068	185334	244590	98200	134540	109708	219802	95238	118206	162198	161054	118894	124266	107242	129656	163308	102572	50848	110740	197870	121840	189174	123038	136266	210070	138246	0	0	0	221168	117356	122150	166684
HN0296	0.88		445.332		424.356	[M+Na-2H]-, [M-H]-	TRUE						TRUE		[]		261454	167820	249286	217192	209246	244660	259144	152924	323024	220944	153244	227192	99032	170152	200978	295830	187762	274196	215444	283708	238994	240824	159312	124600	234822	188464	0	0	0	166010	311452	220450	270368
HN0297	8.82		337.062		338.07	[M-H]-	TRUE						TRUE		[]		45252	45660	41948	42646	43860	41000	43494	43398	43548	48162	38174	42052	43598	41790	44084	41336	37660	40844	42582	45704	42380	44924	42588	43074	44118	45862	0	0	0	47528	45856	47702	43558
HN0298	7.21		497.171		498.178	[M-H]-	FALSE						TRUE		[]		90944	96838	94244	96970	93206	93180	95476	100124	89104	93872	92320	97750	102028	91532	97074	87338	78180	85424	81236	100376	92426	99144	86346	75374	89336	76882	0	0	0	97466	100098	93544	91220
HN0299	0.45		437.054		438.061	[M-H]-	TRUE						TRUE		[]		56218	1014568	1371066	393020	7866	1974	502560	2574226	1100782	1074446	139454	4244728	393950	96340	23494	762194	68400	89630	97734	10818	752292	218338	906260	1463512	205474	230884	0	0	0	178314	1362756	447468	498546
HN0300	0.6		491.373		492.381	[M-H]-, [M+CH3COO]-	FALSE						TRUE		[]		48232	65518	58270	38504	38544	34966	53006	38088	38774	38752	41258	42508	34282	40736	33820	42262	24280	33652	39754	56766	39006	50728	41212	34344	50368	32834	0	0	0	42398	58616	39696	73782
HN0301	0.88		439.342		440.349	[M-H]-	TRUE						TRUE		[]		49822	33530	28684	22154	52038	34422	31726	20464	27882	31404	28680	27166	17202	29430	30956	40164	31314	27626	19128	36742	27312	35528	23024	24402	28996	15816	0	0	0	25586	29342	36550	27750
HN0302	8.82		293.099		294.106	[M-H]-, [M+Na-2H]-	TRUE						TRUE		[]		75432	78860	69560	72398	72910	62132	76108	75822	66194	68190	77570	74972	75296	75218	79542	77918	64930	73034	73452	78312	76834	76470	62404	72730	77232	69958	0	0	0	68796	74704	71786	71342
HN0303	0.46		421.059		422.066	[M-H]-	TRUE						TRUE		[]		8766	58498	480934	54828	836	2038	46348	452664	191766	465702	114112	3231358	159650	153590	1460	0	0	0	6434	8180	61780	67646	149046	918260	15124	19568	0	0	0	83432	64172	181610	282126
HN0304	4.53		554.301		519.331	[M+Cl]-, [M+CH3COO]-	TRUE						TRUE		[]		242160	98496	304576	152904	238910	144972	183416	252470	171358	315164	208750	240966	169026	189734	216976	178368	107640	122476	194080	292632	189594	219290	158276	102964	195564	106100	0	0	0	213528	158328	189736	175166
HN0305	5.84		156.991		157.998	[M-H]-	FALSE						TRUE		[]		579890	561488	578230	519266	617578	619280	577156	585924	622968	553004	656994	525818	555546	545184	588436	585812	643192	516812	588724	553762	570068	510588	500760	590792	527612	648608	0	0	0	503328	510994	563092	490240
HN0306	8		313.113		292.138	[M+Na-2H]-, [M-H]-	TRUE						TRUE		[]		93458	92508	90028	99790	92208	90436	99026	98252	83816	97588	82256	83280	92120	89934	94038	92352	82926	81644	90168	90366	88068	94924	88348	86732	91554	82498	0	0	0	104354	97534	98010	97808
HN0307	0.88		493.389		494.397	[M-H]-, [M+Na-2H]-, [M-H-H2O]-	FALSE						TRUE		[]		40056	47378	47538	46228	46118	39624	55240	34748	46196	53642	43818	47874	25746	31760	35368	52626	28096	29068	33934	51088	42118	46746	32154	27456	45548	29334	0	0	0	37840	52138	41772	46664
HN0308	0.88		591.462		570.484	[M+Na-2H]-, [M-H]-	TRUE						TRUE		[]		53246	72326	86968	117092	70376	67580	163472	79156	106362	120424	151920	94400	72626	66246	66880	54658	73912	51362	117810	77048	80124	80026	46956	78224	92302	62882	0	0	0	138626	108660	106786	157392
HN0309	0.6		295.228		296.235	[M-H]-	FALSE						TRUE		[]		61852	51470	63160	62292	52358	35764	53416	73240	50642	49152	59492	70404	66384	48966	50838	47376	35848	50180	49822	63562	83322	59530	52046	46474	62072	56120	0	0	0	56614	60872	67358	64372
HN0310	0.87		573.451		574.459	[M-H]-, [M-H-H2O]-	TRUE						TRUE		[]		70466	89520	135400	124714	90066	95710	155490	79760	139042	141096	172726	98528	103834	92500	77544	71346	99962	83272	121278	104460	106070	97474	54542	99128	109410	59996	0	0	0	186010	112840	126852	194934
HN0311	7.06		497.171		498.178	[M-H]-	TRUE						TRUE		[]		96454	101506	93198	92668	89694	94694	94140	99220	92352	96592	92012	81282	94022	95158	96170	87652	81746	87950	88006	95534	89742	103862	88310	89136	93410	93656	0	0	0	106792	96228	103012	90238
HN0312	9.84		194.927		195.935	[M-H]-, [M+Na-2H]-	TRUE						TRUE		[]		88952	92050	95918	94248	90098	94418	96306	96628	100568	90120	93162	89178	80684	91500	94450	91338	93880	87276	93362	87362	86860	95452	92260	91908	100658	95792	2096	2426	3206	91164	86386	89658	92612
HN0313	4.4		203.082		204.09	[M-H]-	FALSE						TRUE		[]		85574	35166	46098	63714	101904	352046	27588	76354	605780	77652	181400	80140	62400	53404	73694	222176	410932	99548	302324	20458	53940	22676	86124	283984	84090	384012	0	0	0	14706	17806	12008	26894
HN0314	0.88		421.331		422.34	[M-H]-, [M+Na-2H]-	TRUE						TRUE		[]		64490	41100	47910	47334	43924	63694	51986	37560	62126	43794	43042	52262	26920	43118	42022	66730	40356	42560	38840	62466	49314	58082	33676	32198	47578	31380	0	0	0	44478	63146	55172	52176
HN0315	0.89		519.404		520.411	[M-H]-	TRUE						TRUE		[]		48448	46904	46138	47148	56054	46656	59210	41188	55948	53238	47360	50386	35692	47566	44646	60206	50444	40734	44472	60394	50122	50276	48476	40724	50230	36240	0	0	0	46658	65504	46226	55726
HN0316	7.93		174.041		115.027	[M+CH3COO]-, [M-H]-	TRUE						TRUE		[]		118032	156902	110696	54724	120528	68564	62630	141820	175950	110206	161040	91630	83936	86020	82296	48672	35578	49574	71222	92500	76578	154424	85766	41134	94752	55334	0	0	0	73226	116158	52464	76516
HN0317	0.89		491.373		492.38	[M-H]-	TRUE						TRUE		[]		41012	38024	37372	39988	58546	35058	41230	32708	41130	39534	33576	41200	23864	32382	34386	48884	29160	39054	35644	52266	39642	44084	37238	26892	42018	31172	0	0	0	33662	52750	37162	45460
HN0318	1.57		156.996		158.003	[M-H]-	TRUE						TRUE		[]		14842	16862	14904	16668	13576	12534	12726	14512	14202	13238	12994	14332	15382	13454	13134	12370	13758	12196	11690	13402	13258	15678	14502	14128	14744	13096	0	0	0	12300	16498	12050	13804
HN0319	7.55		259.091		260.098	[M-H]-	TRUE						TRUE		[]		122266	113338	142496	113088	67586	70194	96634	161300	94528	114178	123536	120144	110268	61150	93338	44720	37514	48426	47124	108322	110308	132828	59342	33566	91628	24934	0	0	0	82866	105848	132696	63290
HN0320	6.37		359.119		360.126	[M-H]-, [M+Na-2H]-	TRUE						TRUE		[]		51678	63980	53118	63336	43150	46900	65298	63910	40846	53218	44530	50572	51734	59716	50884	50866	41948	0	51344	64958	53450	57942	49436	38532	59422	33836	0	0	0	70750	68936	77958	66608
HN0321	0.48		201.022		202.03	[M-H]-	TRUE						TRUE		[]		12046	1466906	13188	20190	110450	191938	1217994	19816	19696	10470	1112278	7008	10964	1520322	52910	189090	19404	9222	24486	19484	9730	8222	19954	250368	69534	512174	0	0	0	464548	0	53248	5578
HN0322	0.89		517.389		518.396	[M-H]-	TRUE						TRUE		[]		36340	43876	46818	55018	59258	46846	55774	48238	62666	56964	48544	59192	34180	46102	46278	52358	44942	57724	48876	57474	52874	47952	34950	43944	55234	38674	0	0	0	47526	72066	64090	59660
HN0323	1.04		481.352		482.36	[M-H]-	TRUE						TRUE		[]		17004	0	22484	20224	23850	15558	28876	16342	18420	20434	24134	17746	13756	17934	15876	14960	9740	23476	16136	20052	16278	18110	14130	15910	25040	12724	0	0	0	24058	24332	26050	0
HN0324	6.79		210.038		211.045	[M-H]-	TRUE						TRUE		[]		33574	31378	30380	27500	34628	32960	33770	33860	30114	31658	43406	35276	36382	35654	41186	42122	38602	36262	30232	33948	31082	35404	27790	34458	31686	37076	0	886	966	29630	27524	34654	27982
HN0325	7.15		713.287		714.295	[M-H]-	TRUE						TRUE		[]		32576	10898	20274	27760	40032	75404	11882	15488	93612	16906	60260	31300	25808	30010	28010	85636	140032	68184	97542	8088	23308	8602	39146	119450	36560	131932	0	0	0	7606	9306	6550	13546
HN0326	6.34		129.056		130.063	[M-H]-	FALSE						TRUE		[]		31734	33350	27752	34594	28252	31658	31310	34088	28918	32104	28672	32854	30194	33672	31890	33702	32484	33380	33096	35416	31780	32218	32070	30406	35688	27770	1672	1956	2160	29020	30832	33378	31334
HN0327	1.31		287.994		289.001	[M-H]-	TRUE						TRUE		[]		138008	130896	136998	126398	136634	139410	133894	147230	131584	144160	123680	136078	133484	127542	145538	140778	143172	132156	148662	137634	142586	135804	128192	139982	128214	140194	0	0	0	131774	126004	132760	136594
HN0328	0.88		539.43		540.438	[M-H]-, [M-H-H2O]-	TRUE						TRUE		[]		99960	80046	62634	62982	101574	77272	125270	56514	55676	126066	100370	75406	63910	96872	87900	94686	43758	37242	49060	97072	60746	101532	89232	60328	63586	49892	0	0	0	80750	77898	71234	73526
HN0329	9.91		131.082		132.09	[M-H]-	FALSE						TRUE		[]		36184	41800	37894	34874	40594	34020	35652	37710	35014	37750	48194	39058	29362	45114	40164	31684	29826	32498	32620	37296	37024	41530	38420	32890	39270	35570	0	0	0	28640	30948	31280	24750
HN0330	0.88		419.316		438.334	[M-H-H2O]-, [M-H]-	TRUE						TRUE		[]		39818	32702	33844	35352	32562	42362	36686	29072	45750	34120	31940	42812	21596	32698	34538	49626	31746	32222	34100	51762	36946	43214	27036	26502	38988	27440	0	0	0	37576	53942	36378	40566
HN0331	0.49		93.0345		94.0418	[M-H]-	TRUE						TRUE		[]		1206372	72256	114216	111000	287934	184384	310438	506716	121068	439296	176354	217044	987164	146392	192180	298516	145474	435058	25516	641940	607664	331618	269474	134932	164706	82864	0	0	0	68202	854902	152760	294154
HN0332	13.46		217.003		218.01	[M-H]-	TRUE						FALSE		[PURPLE]		12342	11704	12766	14038	12246	13030	12912	12980	0	12920	13066	12876	11760	12902	13256	11390	17490	12532	13532	11764	12328	11252	12676	0	14250	16898	0	13100	14240	12466	14560	13358	12870
HN0333	6.55		198.074		199.082	[M-H]-	TRUE						TRUE		[]		46408	54840	39796	43128	24088	28666	18490	34128	40782	23628	37394	40450	31088	29196	27218	24268	24202	20596	35894	29832	39206	27640	39496	23978	42538	17588	0	0	0	22552	28826	32220	26574
HN0334	6.34		179.056		120.042	[M+CH3COO]-, [M-H]-, [M-H-H2O]-	TRUE						TRUE		[]		294024	338998	277638	358666	242236	264100	318052	371224	250140	260090	240620	305200	252624	356874	280272	348128	303254	305442	374522	314654	279984	293286	338626	272884	392360	228182	0	0	0	397852	383522	408316	366510
HN0335	4.45		528.309		529.316	[M-H]-	TRUE						TRUE		[]		53666	10506	27582	29894	34110	39566	16060	42242	24416	49384	24476	42430	27952	21774	44968	40364	16088	23558	26186	79580	30884	40444	30328	15658	15990	22252	0	0	0	31448	12800	40192	23390
HN0336	0.88		575.467		576.474	[M-H]-	TRUE						TRUE		[]		86654	103466	138636	95096	97922	94278	133810	64686	115896	101542	136650	82972	97786	79194	71190	84506	84048	59218	92966	123868	96712	104998	64000	85132	119588	62402	0	0	0	173598	91206	92460	153876
HN0337	6.58		1125.05		1126.06	[M-H]-	TRUE						TRUE		[]		32306	31544	31918	31928	31970	31626	33098	32038	32078	32478	32760	30874	32408	32416	30580	31976	30982	32342	32476	33718	30380	30162	33022	32546	30738	31476	0	0	0	30846	31564	32274	29342
HN0338	0.59		255.328		256.335	[M-H]-	FALSE						TRUE		[]		60704	76250	63088	70868	69932	62506	58658	77816	64216	50472	50098	58292	69570	57368	68478	72156	74102	68974	61376	77204	62056	62338	61540	63290	63444	70344	0	0	0	69904	63588	73770	62272
HN0339	9.78		292.895		293.902	[M-H]-	TRUE						TRUE		[]		41770	42590	44372	41832	44714	43634	48662	45666	45228	41344	47212	42592	47292	42746	41958	44230	45668	42482	42814	42784	43556	43062	46730	44482	44678	44302	0	0	0	44938	46296	39968	45146
HN0340	0.46		245.012		246.02	[M-H]-	TRUE						TRUE		[]		23526	6776	3190	3560	8484	17342	6814	4514	2216	12122	2666	5092	3508	4690	10152	2564	1680	24992	3366	5146	10256	3042	4570	2938	3430	0	0	0	0	5412	4100	7918	1982
HN0341	5.83		254.968		255.975	[M-H]-	TRUE						TRUE		[]		61894	63578	61676	53810	63876	66652	55508	60624	63380	56814	68592	56044	58264	60788	66374	58388	68306	53134	63832	55384	58564	51226	52568	65572	53898	65848	0	0	0	49900	50006	57788	50708
HN0342	0.88		393.299		394.306	[M-H]-	FALSE						TRUE		[]		28360	4992	22026	21610	24494	29042	22444	21180	29286	27074	28330	28184	11344	26376	19924	36924	23520	24676	22150	38826	28390	34632	15708	15772	26854	15666	0	0	0	24796	39042	26308	23814
HN0343	6.59		606.073		607.081	[M-H]-	TRUE						TRUE		[]		9662	7964	11968	10430	9006	7242	6012	11084	7912	9376	8614	8178	8202	6504	7554	6498	10290	5522	9420	4966	7184	9430	8442	8464	12736	7644	0	0	0	6938	5248	6868	7494
HN0344	9.66		216.909		217.916	[M-H]-	TRUE						FALSE		[PURPLE]		25592	25358	28260	29270	26420	26728	31204	28044	26564	30510	30250	25652	30572	30066	27672	25450	22222	30186	25360	28118	27170	28064	27140	25332	26298	26088	15144	1842	0	35610	35822	31928	28384
HN0345	1		509.384		510.391	[M-H]-	TRUE						TRUE		[]		12568	24372	19828	18404	22584	15844	26512	18976	15614	19028	20150	19684	12936	15300	12568	15282	7040	18210	13234	20640	14856	20074	14592	11958	26738	12486	0	0	0	20630	22534	18314	21592
HN0346	5.15		145.062		146.069	[M-H]-	TRUE						TRUE		[]		94108	190918	141164	140808	80160	56044	92302	148638	112214	173168	192798	90302	147218	198108	118216	117658	84688	54010	12696	14440	171564	81916	49158	21214	43854	142218	0	0	0	12878	131668	72780	115190
HN0347	5.73		179.056		120.042	[M+CH3COO]-, [M-H]-	TRUE						TRUE		[]		41358	44988	39562	46650	37404	39234	52042	51728	39578	37166	35484	46980	40620	52344	41256	56158	44168	50952	52176	41846	43570	43378	44712	42920	53172	39116	0	0	0	57642	49384	49382	50162
HN0348	0.89		547.436		566.455	[M-H-H2O]-, [M+Na-2H]-, [M-H]-	FALSE						TRUE		[]		21508	20994	20444	18656	22516	24004	23282	14340	24858	19222	22182	21244	18822	17944	19414	23604	21158	12734	18480	26168	23476	23066	21836	16774	21826	15016	0	0	0	24596	23280	21746	22120
HN0349	10.45		296.038		297.045	[M-H]-, [M+Na-2H]-	TRUE						TRUE		[]		17846	31088	34538	28480	21728	31410	34820	42102	41322	27280	15654	3242	10192	7106	5622	3096	4126	3066	12538	8704	22242	26348	38258	21722	9880	14512	0	0	0	14514	12206	21220	16384
HN0350	0.61		433.331		434.339	[M-H]-, [M+CH3COO]-	FALSE						TRUE		[]		37370	36266	32358	26506	25820	29026	31030	23374	24896	22710	26278	27810	28534	28952	29804	31148	23460	26998	30200	30950	23810	26972	28556	21276	29098	17724	0	0	0	35036	24872	29546	29118
HN0351	0.48		179.882		180.89	[M-H]-	FALSE						TRUE		[]		40688	62120	48292	59704	51002	56754	58544	53760	60090	52906	61492	49184	59356	63270	57628	57740	64948	47870	41526	54812	59832	46506	56112	61204	65792	63846	0	0	0	60530	61416	63656	64410
HN0352	6.8		128.035		129.042	[M-H]-	TRUE						TRUE		[]		116868	104744	93636	71692	91122	77594	81682	72896	75298	77996	230048	173598	131886	168828	163014	165784	126448	101466	78026	115664	115130	93806	84024	85794	110646	97348	770	988	868	60366	56552	77088	70754
HN0353	0.61		365.269		366.277	[M-H]-	TRUE						TRUE		[]		42626	55516	60502	26178	36676	36272	46992	46652	47932	29388	48858	40822	36318	46950	27692	35564	23560	38364	41580	60506	41912	56718	31428	30330	47314	32708	0	0	0	57046	55400	53842	67938
HN0354	0.6		537.415		538.422	[M-H]-, [M-H-H2O]-	TRUE						TRUE		[]		58406	130798	76100	53202	51094	46730	101432	72590	51446	56460	77640	72194	55276	75566	41616	62408	26164	32916	64400	84906	58846	83886	73286	52066	99612	51068	0	0	0	94172	82208	82830	124468
HN0355	8.83		359.044		360.052	[M-H]-	TRUE						TRUE		[]		23336	26830	24254	26478	24470	27044	27028	27992	25130	26780	21786	23738	23584	24448	25474	24738	22880	25922	26208	28528	24066	25554	27696	24778	25200	25656	0	0	0	29490	28404	28824	26698
HN0356	7.62		193.065		194.072	[M-H]-	TRUE						TRUE		[]		250276	103402	182052	214852	288914	447010	121080	149208	503132	156832	393628	252106	190710	232128	231732	475678	662480	461660	526796	71784	215336	84078	286836	666148	242172	702038	0	0	0	92468	99124	58060	137118
HN0357	0.89		589.446		590.454	[M-H]-	TRUE						TRUE		[]		15732	24726	23992	25732	23850	18246	32286	22550	25438	22224	37544	22018	14484	22156	17664	15346	13528	17304	23968	21806	20152	20494	11150	17812	25250	14098	0	0	0	28406	22582	28016	34828
HN0358	0.41		398.936		399.943	[M-H]-	TRUE						TRUE		[]		29870	45026	92396	49484	18772	112280	79098	13738	73924	46060	20298	14802	21898	23270	71612	4810	55524	34676	10066	105276	29396	24924	35210	26872	93318	27486	0	0	0	17974	23080	56182	48300
HN0359	4.46		558.332		559.339	[M-H]-	TRUE						TRUE		[]		112628	31864	183662	171132	187328	196728	60400	166338	175684	187572	177708	172880	168344	108826	182110	203530	138748	136710	172688	175484	174306	154926	108884	137438	178750	108320	0	0	0	218448	204580	174936	76406
HN0360	5.71		89.0244		90.0316	[M-H]-	FALSE						TRUE		[]		239106	221008	214310	267658	211234	210186	256802	246300	174060	239584	192954	277692	230360	279828	216504	264108	240588	324804	302358	238928	259130	270250	287658	256454	304252	199488	11356	7934	9016	306630	297662	216768	290708
HN0361	1.4		139.113		140.12	[M-H]-	FALSE						FALSE		[PURPLE]		6374	7748	12196	6470	8664	4142	8340	11152	8824	9500	12512	10206	5424	5434	5128	5470	7482	3840	8948	6552	8048	8856	4462	5960	8854	4206	0	1712	1706	4430	9056	8530	9402
HN0362	0.89		465.357		466.365	[M-H]-	TRUE						TRUE		[]		62610	67914	62596	74146	91374	63158	84174	54482	79784	80058	60822	73458	36592	59760	61794	81422	57022	68924	57946	82320	71502	75488	51560	52988	78152	56584	0	0	0	62230	73006	82906	74660
HN0363	0.6		449.362		468.382	[M-H-H2O]-, [M-H]-, [M+Na-2H]-	TRUE						TRUE		[]		112562	110698	114476	122270	87130	104094	101770	97366	98386	94076	100868	99072	79638	100148	106472	117838	92510	124594	125774	117044	111398	87768	96384	77230	97626	77158	0	0	0	104636	92560	90288	114454
HN0364	0.59		517.389		496.411	[M+Na-2H]-, [M-H-H2O]-, [M-H]-	FALSE						TRUE		[]		37246	60556	56334	41906	38920	51544	56700	46462	54220	47736	48442	47228	43852	49040	43778	48192	36678	41392	58128	53170	44196	41616	41658	40824	50750	35608	0	0	0	49854	67266	47154	78970
HN0365	7.39		200.054		201.061	[M-H]-	TRUE						TRUE		[]		20194	24194	22382	28062	26184	21908	31710	28502	21936	29464	20576	23970	28852	23984	30624	20940	20532	21292	23524	31752	25668	30710	22190	20584	23416	20514	0	0	940	33096	30294	29314	27326
HN0366	0.59		577.482		578.489	[M-H]-	TRUE						TRUE		[]		103430	66654	100438	48426	54762	57186	73356	46494	45198	64630	79102	44384	84288	42584	60592	61208	46634	42144	74504	82858	58040	54890	75022	71818	75724	49638	0	0	0	89338	38158	41238	85754
HN0367	0.47		199.007		200.014	[M-H]-	TRUE						TRUE		[]		31210	109008	71012	104208	60078	99244	73960	26966	54144	148270	82982	43562	56748	70218	74618	156598	124904	36360	148356	60436	598458	176556	76288	55072	46708	54756	0	0	0	23030	161454	58094	145768
HN0368	0.46		418.973		419.98	[M-H]-	FALSE						TRUE		[]		102760	58136	64052	22554	23340	75624	83046	7684	23810	10056	54844	18464	29196	82250	46538	16446	30564	69776	7118	50342	26762	39544	31368	28264	33258	13430	0	0	0	14766	32302	55562	23610
HN0369	4.73		261.088		262.095	[M-H]-	TRUE						TRUE		[]		32270	16384	18586	23218	30798	91398	11120	20134	97668	21972	43532	27876	25456	20208	26448	61612	80050	35104	73548	9296	22482	9054	29388	84322	25506	89918	0	0	0	7422	7146	5128	11224
HN0370	0.41		116.928		117.936	[M-H]-	TRUE						FALSE		[PURPLE]		76752	86620	81880	76974	73640	79940	83410	82918	81484	79050	81128	76644	82572	82686	77132	75292	80080	79276	84116	74974	80038	82156	84652	83556	84636	83906	4450	104140	108590	77362	78642	81774	79590
HN0371	7.76		367.061		346.086	[M+Na-2H]-, [M-H]-	TRUE						TRUE		[]		19628	6932	11914	13020	20130	31826	7068	8896	35664	9042	29108	14114	11970	15310	14340	33650	52462	27908	35860	4010	12474	5456	17116	46030	17664	52638	0	0	0	5372	5226	3338	10846
HN0372	0.87		473.363		474.37	[M-H]-	TRUE						TRUE		[]		61830	49392	59448	60360	45442	69642	68686	52458	83670	64216	55112	78796	37338	47836	49926	75034	55450	52990	54964	95040	63658	69566	53332	45454	59478	37416	0	0	0	69304	125504	52910	73542
HN0373	0.46		468.969		469.977	[M-H]-	TRUE						TRUE		[]		94608	42040	47560	19430	14832	47960	77100	6686	12840	5988	39400	10294	21970	44082	24320	8210	32058	51066	4694	41510	18856	25566	21736	20300	16450	8220	0	0	0	7140	23140	32572	13266
HN0374	8.15		388.148		389.156	[M-H]-	TRUE						TRUE		[]		12088	9498	10776	8230	10784	13672	7036	10292	7966	11718	12160	8206	10454	9472	9898	10272	7378	8912	9716	6934	12034	7550	10250	6214	8348	7556	0	0	0	7450	6954	7104	7914
HN0375	5.85		262.049		263.056	[M-H]-	TRUE						TRUE		[]		17948	19484	16192	15794	14638	13180	13670	15302	12362	12564	17192	13694	13676	11980	13518	10310	9682	8950	14984	10720	15384	16124	16482	10700	16148	8112	0	0	0	9434	13116	12248	12706
HN0376	0.89		523.435		542.454	[M-H-H2O]-, [M+Na-2H]-	FALSE						TRUE		[]		14922	9640	10548	8326	24452	11726	12598	7238	10488	12022	13484	8882	8114	11964	11418	13186	10906	6378	8498	15024	9008	13638	10818	7780	9494	6774	0	0	0	10856	11876	9394	9974
HN0377	0.59		255.233		256.24	[M-H]-	TRUE						FALSE		[PURPLE]		2386756	3043942	2446110	2747514	2678262	2404176	2290572	2980810	2445510	1970612	1890502	2276554	2712792	2178194	2732874	2791016	2868624	2587024	2402938	3043180	2427322	2357330	2351886	2451442	2452068	2760460	830056	973212	1086098	2712854	2433508	2952404	2404432
HN0378	0.43		253.083		254.09	[M-H]-	TRUE						TRUE		[]		18646	6404	14716	35002	56372	5558	8872	15496	11482	6972	10316	6778	5252	8642	24942	7408	11020	3442	5256	8200	24296	49202	9340	2946	8646	67086	0	0	0	12528	16914	25196	8736
HN0379	0.98		537.415		538.422	[M-H]-	TRUE						TRUE		[]		61636	120356	88688	82140	140446	72294	140696	104378	83372	115532	114588	104530	70560	85298	71860	83888	47772	64556	85574	124158	82344	97372	98244	72774	160434	75114	0	0	0	137506	112246	125166	125750
HN0380	4.48		556.316		557.323	[M-H]-	TRUE						TRUE		[]		90610	28348	91594	75888	102176	85548	41044	83456	77962	122028	81190	89832	78206	61762	119806	108914	58362	64778	70896	97582	75548	93786	69784	47644	68898	72244	0	0	0	94474	82088	80898	54712
HN0381	4.16		737.535		738.542	[M-H]-	TRUE						TRUE		[]		103510	59076	58474	62484	69372	60854	77260	77014	57466	100560	77994	78534	84260	77686	70192	78780	65612	74872	84246	106944	80974	78410	40064	42930	42574	54370	0	0	0	55450	49224	47380	40632
HN0382	0.6		297.243		298.252	[M-H]-, [M+Na-2H]-	TRUE						FALSE		[PURPLE]		161110	143180	144264	140978	128748	113204	140288	166220	132194	157914	117132	112236	163508	104598	127982	118724	114232	110022	133014	178044	196828	159492	144122	87460	149882	164030	11054	29346	30482	138564	124642	133416	108006
HN0383	0.88		467.373		468.38	[M-H]-	TRUE						TRUE		[]		78722	84042	66974	85552	82466	67832	105532	69490	85134	109688	67466	89812	39216	71446	78462	93928	62724	70090	73008	95320	72336	86188	82066	66108	84860	79706	0	0	0	85478	83352	91502	75068
HN0384	6.33		129.019		108.043	[M+Na-2H]-, [M-H]-	TRUE						TRUE		[]		17848	18038	19534	15796	24822	12134	16290	13302	16522	20488	13656	9730	19830	14126	16314	16846	14064	12664	20370	13882	16980	22948	26150	13012	18564	10354	0	0	0	19406	20756	21236	15742
HN0385	1.53		184.991		185.998	[M-H]-	TRUE						TRUE		[]		51048	58502	45508	54174	45608	43484	46594	46574	52764	43672	47710	52026	46850	47762	51060	39396	48820	44612	45234	48342	44504	52164	46346	48990	51740	44844	0	0	0	43232	56976	45566	43946
HN0386	0.58		279.332		280.339	[M-H]-	TRUE						TRUE		[]		122436	104226	147184	111932	113542	105824	117754	123746	109542	110890	122626	125214	113952	110180	0	112790	120066	124966	119060	119498	130140	105714	104206	0	117366	106700	0	0	0	136310	0	116582	135480
HN0387	0.6		451.342		452.349	[M-H]-	FALSE						TRUE		[]		37506	33498	27414	18736	24114	22012	27100	16892	18836	22732	24056	16436	22532	22650	25014	26910	28022	15550	22962	23746	23372	17786	23312	18164	21792	11230	0	0	0	27214	18136	28302	25362
HN0388	0.93		431.316		432.323	[M-H]-	TRUE						TRUE		[]		60504	45454	47260	58814	93884	66642	60516	43636	54204	58762	50930	51902	30766	39324	45768	57074	44618	57994	38254	75490	71294	61730	42516	29884	56230	31656	0	0	0	61818	60150	61572	41374
HN0389	0.77		157.123		158.13	[M-H]-	TRUE						FALSE		[PURPLE]		47216	46498	63674	61918	46714	66236	87066	46670	57096	87130	47600	51570	52252	66136	68380	87834	104826	65700	55398	73036	61258	53480	61284	46952	57160	45868	34068	25914	26958	58346	55784	49512	42386
HN0390	4.86		448.306		449.313	[M-H]-	TRUE						TRUE		[]		271034	158804	244168	203642	318692	373860	143412	215828	190896	259036	103640	301000	117382	60668	192774	460112	169350	171470	266402	218878	228626	255522	320606	127288	213230	155408	0	0	0	139912	169268	587862	145422
HN0391	2.85		152.035		306.085	[M-H-H]2-	FALSE						TRUE		[]		13740	5704	7242	4912	8514	6466	8856	6508	7134	6234	12480	10836	5710	13346	11058	8020	0	7180	10594	8324	10810	5832	5814	4040	6578	4138	0	0	0	5628	8198	8792	11294
HN0392	2.85		110.025		222.064	[M-H-H]2-	TRUE						TRUE		[]		0	14344	16852	9928	16234	14842	21754	16896	17150	14750	0	0	12940	31470	0	17204	8320	19036	0	20098	26666	16188	14246	10910	17398	10222	0	0	0	13274	17952	20678	27044
HN0393	0.44		509.33		510.337	[M-H]-	TRUE						TRUE		[]		357268	133612	229288	185656	125138	43558	93506	154614	236152	306084	389014	64616	184516	365748	197730	65324	219290	103056	180318	193168	71680	216554	42106	108274	90274	45540	0	0	0	43256	171820	101032	168560
HN0394	4.46		508.34		509.347	[M-H]-	TRUE						TRUE		[]		50320	14732	77956	67718	76972	82052	28758	72132	73240	80254	73602	72802	71542	42592	79702	84296	59654	54710	73930	73722	72044	69356	48234	63162	75354	44906	0	0	0	93452	85606	74210	33812
HN0395	6.33		113.024		132.042	[M-H-H2O]-, [M-H]-	FALSE						TRUE		[]		40286	45180	52448	42634	31948	36248	37370	46812	33794	32944	33870	42452	34198	48302	34632	48122	44828	38548	59418	40892	37858	45842	41514	41914	49392	41160	0	0	0	45244	56060	46690	54766
HN0396	2.85		245.077		246.085	[M-H]-	TRUE						TRUE		[]		26332	24384	21560	14790	25674	12978	30886	19434	12764	21264	24276	14704	19308	26766	18440	16182	17626	15582	14516	17190	18576	18516	20974	12664	18762	13222	0	0	0	17236	17890	23066	22066
HN0397	5		153.03		154.038	[M-H]-	TRUE						TRUE		[]		63940	70154	59604	64126	61506	47606	64982	66616	49638	68970	63768	59320	58358	66504	62010	55112	55068	50200	46530	54448	60926	58368	52304	38192	55972	45818	0	0	0	59458	58370	55202	59928
HN0398	5.15		126.905		127.912	[M-H]-	TRUE						FALSE		[PURPLE]		11694	13918	11570	12458	11532	10512	12158	12818	12136	12522	12856	12332	12324	15556	12740	13200	11298	10842	11074	11538	14684	10856	10654	11346	11040	12236	7728	7148	7148	11534	12306	11768	12308
HN0399	0.88		453.357		454.364	[M-H]-	FALSE						TRUE		[]		21884	13138	12210	12702	17160	15216	14880	8680	11640	14392	11422	11106	7532	14108	13092	15702	16832	11528	9012	15164	12396	12952	10476	10680	11434	6540	0	0	0	12690	11082	17894	9410
HN0400	0.89		463.342		464.349	[M-H]-	TRUE						TRUE		[]		61890	60238	64912	68706	96866	63318	73016	53110	68976	64794	55368	70434	36060	58988	60696	77288	45372	84248	58958	85276	67070	72654	55222	46078	74232	54886	0	0	0	60058	79898	76284	80864
HN0401	8.36		131.082		132.09	[M-H]-	FALSE						TRUE		[]		77970	62992	72556	64144	70066	57950	66240	78546	62264	65636	71866	68242	38784	68822	63886	64654	44488	68650	61454	61704	69890	72992	60046	52854	56836	44544	0	0	0	58658	63922	48986	62286
HN0402	0.95		533.384		534.391	[M-H]-	TRUE						TRUE		[]		9342	10356	11918	13902	15260	9948	12256	11718	11220	9780	15342	12008	7932	10506	7662	13906	6522	12454	8128	13026	12374	12026	7642	7044	14536	8474	0	0	0	11872	12088	12430	15680
HN0403	0.44		220.941		221.948	[M-H]-	TRUE						TRUE		[]		14462	24106	20892	22814	11172	20964	14222	16078	22348	32162	15472	15168	18482	14926	26026	7870	8430	18390	12144	19748	18924	28320	13562	23590	16400	10448	0	0	0	21376	19058	24224	21616
HN0404	0.61		417.3		418.307	[M-H]-, [M-H-H2O]-	TRUE						TRUE		[]		92918	82632	86142	53396	90064	102574	88382	66698	71554	85214	95016	76104	68202	82296	71554	65572	64564	66688	63212	98768	68022	103488	111058	46666	79142	72960	0	0	0	106836	86020	64034	74100
HN0405	0.6		463.342		464.349	[M-H]-	FALSE						TRUE		[]		78428	113940	107732	70690	61160	68506	94912	75656	68706	72116	80500	85002	64396	75954	59902	73818	38932	66228	73880	92284	76336	88862	70234	55464	86194	63654	0	0	0	88968	104638	89356	134676
HN0406	0.59		531.44		532.448	[M-H]-	FALSE						TRUE		[]		25460	17210	24586	18650	17534	23372	17778	18034	16174	19996	19308	20692	32206	19896	26726	22904	24002	32428	27592	29998	19056	16424	35728	25594	23102	19976	0	0	0	20034	20068	12916	21766
HN0407	4.33		556.315		557.322	[M-H]-	TRUE						TRUE		[]		17062	5786	19022	13636	22792	16454	9348	17566	18334	22860	17804	16894	15718	11706	24288	21898	11756	13606	13674	20480	15820	20624	14916	9242	12588	14174	0	0	0	19138	15962	15524	9290
HN0408	6.57		387.076		388.083	[M-H]-	FALSE						TRUE		[]		10258	10892	11050	9996	9774	10352	10588	11774	0	11568	10388	10496	10780	11256	10592	10582	11270	10948	11540	11044	11494	10910	11498	11054	10948	10746	0	0	0	10392	9808	10598	9672
HN0409	0.6		453.357		454.365	[M-H]-	FALSE						TRUE		[]		29708	24794	18228	14100	19404	16844	19236	11552	14078	18506	17806	14110	12702	18314	17436	16340	20684	12530	12702	18148	12732	14964	14358	14052	14426	9150	0	0	0	16416	13782	19074	19028
HN0410	6.58		1043.05		1044.06	[M-H]-	TRUE						TRUE		[]		57694	57776	63150	56898	58268	58186	60050	58308	61142	59374	57986	60230	58414	60512	57684	61264	58206	58538	60288	61634	58524	62224	57626	59402	55454	61856	0	0	0	57776	59306	58768	56752
HN0411	0.6		591.462		592.469	[M-H]-	TRUE						TRUE		[]		72552	106922	111668	83292	59068	80384	152470	69402	81620	81360	128558	63220	75312	62528	62438	55848	56506	48026	97798	75830	69760	70706	57268	63202	84296	46882	0	0	0	133640	85318	84600	192192
HN0412	7.04		319.094		260.08	[M+CH3COO]-, [M+Cl]-	TRUE						TRUE		[]		23656	21684	23300	20926	22880	21066	24730	24452	21118	22992	20124	22668	20590	19132	22338	21336	21006	20274	22444	21364	21520	22116	23584	19684	20200	18794	0	0	0	24678	23806	22140	21008
HN0413	0.87		461.362		462.369	[M-H]-	FALSE						TRUE		[]		20306	8610	11120	9110	11640	12958	11174	5432	12588	9608	9894	8404	4066	8366	9290	13940	10386	5480	6110	12096	9064	10606	7616	8442	9202	6882	0	0	0	9378	7244	12378	18300
HN0414	6.3		262.014		526.041	[M-H-H]2-, [M-H]-	TRUE						TRUE		[]		65080	27082	205740	5474	4854	2094	6022	26866	11056	28446	19198	61490	61428	32306	22044	104728	58876	5756	152428	8762	31514	103808	11240	23602	8764	3800	0	0	0	6882	65400	22218	152082
HN0415	0.48		353.033		354.041	[M-H]-, [M-H-H2O]-	TRUE						TRUE		[]		21968	19016	0	0	20192	32684	102118	29048	0	0	39898	0	0	27764	150102	51196	0	0	0	0	0	0	5628	49278	19404	26290	0	0	0	14188	0	8562	0
HN0416	6.33		145.05		146.058	[M-H]-	TRUE						FALSE		[PURPLE]		10718	10046	10900	10774	11358	11614	12704	11432	12786	12102	12374	12748	11848	12282	11166	11410	10676	11602	12002	12172	12290	11804	10896	11366	10080	10122	1494	606	0	10826	10246	11310	12008
HN0417	5.21		223.032		224.039	[M-H]-	TRUE						TRUE		[]		21578	25944	20970	22728	20764	25048	22190	22988	25508	23822	22504	20424	20386	19410	22510	20422	27244	12272	19362	25150	22232	25298	23264	14694	21970	22492	0	0	0	25564	22218	23100	19034
HN0418	10.45		175.019		176.027	[M-H]-	TRUE						TRUE		[]		12692	20216	21810	20120	12724	21600	23118	25764	28306	16870	8428	2408	6538	4762	4396	1510	3052	2346	8834	5826	12536	16864	22562	12990	6648	9250	0	0	0	9362	8656	14766	10840
HN0419	0.6		465.358		466.366	[M-H]-, [M+Na-2H]-	FALSE						TRUE		[]		83922	115918	107350	70966	71504	69206	107032	72108	78252	79504	82380	82030	64252	79664	65184	77956	53436	69538	70370	101496	75958	87556	68590	60710	95160	58440	0	0	0	93736	94350	92046	127396
HN0420	0.44		495.314		496.321	[M-H]-	TRUE						TRUE		[]		43996	33322	70028	24860	34652	18860	84144	25558	25426	36142	97660	55354	14290	25028	40272	47462	19812	17584	31470	28124	79034	28052	34520	24662	22678	17378	0	0	0	27320	30988	20964	20324
HN0421	0.61		447.311		448.318	[M-H]-, [M-H-H2O]-, [M+CH3COO]-	TRUE						TRUE		[]		74716	114054	58666	85810	83884	69202	70370	65898	47916	54734	66292	64428	81764	85524	52254	50952	53862	70166	66432	87250	67434	74852	58784	55498	83130	77628	0	0	0	59932	67372	66600	58754
HN0422	2.13		113.024		132.042	[M-H-H2O]-, [M-H]-	FALSE						TRUE		[]		15130	18430	15404	16992	19042	9470	16384	22876	17606	16828	13776	14332	18744	17510	13760	15116	18006	15846	21706	17756	19014	20458	27004	19614	23936	18678	0	0	482	19084	18494	18242	17604
HN0423	0.79		169.123		170.13	[M-H]-	TRUE						TRUE		[]		44440	45624	53486	35250	27540	28576	44396	48714	72616	46914	101336	68638	28310	34100	40008	28550	28512	22552	34864	51872	94474	49632	39446	21012	67132	46280	0	1686	1106	44108	41928	63004	47618
HN0424	4.4		116.035		117.042	[M-H]-, [M-H-H2O]-	TRUE						TRUE		[]		43358	17930	26124	32230	53334	183006	13746	41272	305094	39876	92452	42758	32218	26106	38888	106984	200678	47958	147652	10880	31932	12534	41308	143394	43590	184362	0	0	0	7410	9406	6572	13068
HN0425	4.55		530.301		495.331	[M+Cl]-, [M+CH3COO]-	TRUE						TRUE		[]		248526	83688	374876	470938	420724	379282	130858	368812	434996	398786	387930	352664	397506	209614	444242	374826	303020	277284	353036	388708	378058	328796	226326	288576	324368	264206	0	0	0	575424	438740	526750	194526
HN0426	6.58		1207.06		1208.06	[M-H]-	TRUE						TRUE		[]		16488	17854	17486	17314	16436	17486	17734	17532	17782	16346	18940	16702	18068	18218	16832	18172	17680	17272	18388	19226	17912	16868	18268	17756	17040	18522	0	0	0	17014	17056	17058	17324
HN0427	10.29		120.012		121.02	[M-H]-	FALSE						TRUE		[]		17764	21306	21442	14328	13668	15762	28300	25250	26106	19170	15462	4248	11836	7280	4570	3324	2278	3754	5866	6656	12084	15170	34788	10214	6230	6856	0	0	0	10916	9580	16228	9596
HN0428	0.61		415.285		394.309	[M+Na-2H]-, [M-H]-, [M+CH3COO]-, [M-H-H2O]-	FALSE						TRUE		[]		36368	33752	31958	25072	45884	34578	33876	26210	23758	29840	44808	27632	36734	39618	22674	25102	25948	28390	23616	33034	33320	34666	39880	24052	40882	27050	0	0	0	37934	30560	28236	24124
HN0429	4.45		578.301		543.331	[M+Cl]-, [M+CH3COO]-	TRUE						TRUE		[]		112416	24656	51962	56446	77296	74830	33668	88178	51688	105508	50522	90238	57816	43308	96552	80354	34822	50902	44350	162910	58176	85728	59322	34370	34992	43190	0	0	0	65062	29024	89458	41560
HN0430	6.55		690.091		691.099	[M-H]-	TRUE						TRUE		[]		10020	13008	8156	8824	5442	7576	5126	7606	9726	6292	8454	9498	8292	6790	6694	6836	5892	5624	8632	6644	9520	7184	9208	5546	9092	3432	0	0	0	4868	7694	7080	5432
HN0431	9.74		314.876		315.884	[M-H]-	TRUE						TRUE		[]		12556	13362	13736	11834	13764	13208	13874	13762	14354	14116	13436	12402	15154	14462	13246	15484	14342	14100	14400	14062	12844	14044	15100	12152	14534	13690	0	0	0	14864	13878	13584	14382
HN0432	0.71		128.05		129.058	[M-H]-	TRUE						TRUE		[]		14410	11820	10864	16026	7518	10614	10950	13066	13914	11660	11622	17288	10312	9800	15866	15104	9958	9348	11080	14262	13600	12276	12488	9522	10790	7700	0	0	0	13620	15270	14246	11150
HN0433	0.59		253.217		254.224	[M-H]-	TRUE						TRUE		[]		441182	408810	404792	373344	509764	425730	382220	457218	456834	463968	324266	333384	530588	278004	382688	501896	460066	423448	337300	464506	574698	350220	423074	420338	377374	425136	28844	36722	38692	515572	458992	521482	321720
HN0434	6.58		223.108		224.116	[M-H]-	FALSE						TRUE		[]		21162	23326	21622	21102	21060	21536	21478	21938	21076	21454	21686	22364	21612	21804	21604	21888	20758	21662	21204	23176	21988	22112	22096	0	21824	21756	0	0	0	21808	21484	22258	21062
HN0435	0.59		267.233		268.24	[M-H]-	FALSE						FALSE		[PURPLE]		28692	28308	27690	36080	29522	34224	32494	22768	28476	31896	17868	27930	32194	20716	32732	27500	35548	32084	23786	27480	34402	19928	43494	22220	26862	28624	3894	4530	6870	34170	32350	32358	27506
HN0436	0.47		234.983		235.99	[M-H]-	TRUE						TRUE		[]		0	153280	25674	0	0	0	0	0	28084	7980	5786	0	756270	14128	88868	0	16768	0	0	0	3172	14510	14658	3990	0	7756	0	0	0	0	187704	0	22468
HN0437	12.09		201.025		202.033	[M-H]-	TRUE						TRUE		[]		28436	28420	40992	47376	36426	88692	29086	29110	187928	25784	70666	41348	53112	43496	43940	91242	382100	65362	157608	28692	43198	23514	33292	385478	50608	355522	0	0	0	27374	26416	26904	34856
HN0438	6.1		269.087		270.095	[M-H]-	TRUE						TRUE		[]		28648	32138	32556	32752	35252	35350	35522	29804	34558	35072	35106	29344	34352	35492	36474	0	37262	35428	36584	35636	30126	34014	35004	35350	31554	38158	0	0	0	36754	31944	27858	30448
HN0439	6.57		1002.05		1003.05	[M-H]-	FALSE						TRUE		[]		4996	4930	5476	5006	6024	6102	5558	5886	6274	5548	6202	5490	5668	5442	5464	5394	5624	5414	4738	5960	5802	5844	5018	5548	5822	6062	0	0	0	4718	5316	5364	5428
HN0440	5.18		256.059		257.066	[M-H]-	TRUE						TRUE		[]		16494	11336	10120	8900	9828	7332	9428	8680	9506	9826	16578	12506	12062	14658	16172	14714	10186	9950	9708	15192	13138	12546	8312	12084	9930	8242	0	0	0	9562	7608	14372	11696
HN0441	0.88		579.497		580.504	[M-H]-	FALSE						TRUE		[]		19998	12050	25220	13084	21930	17894	23240	10902	17542	16156	20168	12038	18006	15886	17292	16926	18940	9638	16456	22328	19358	20860	13766	14240	21088	14500	0	0	0	24246	13720	12748	23766
HN0442	1.09		479.337		458.361	[M+Na-2H]-, [M-H]-	TRUE						TRUE		[]		10986	19840	17176	12388	18574	9696	0	13736	11854	12162	19460	13294	8998	12206	8320	10092	6084	15620	8708	13308	11400	12364	9490	8680	15416	7638	0	0	0	15488	15902	19056	20758
HN0443	7.29		201.038		202.045	[M-H]-	TRUE						FALSE		[PURPLE]		15118	29760	23314	20922	20348	11842	27820	23880	8706	30330	12492	16664	23128	20952	21694	9602	4150	14528	9962	40084	17020	35494	17072	6000	16834	4806	0	31760	31262	36344	32680	23780	23662
HN0444	6.42		171.027		172.034	[M-H]-	TRUE						FALSE		[PURPLE]		16324	18680	17412	18084	19904	20926	18764	14358	20914	19910	21238	15826	20482	18578	17772	15464	17976	16520	18236	19562	16568	20282	21558	18398	21360	19308	0	0	18010	16994	17228	16296	17422
HN0445	4.39		530.301		531.308	[M-H]-	TRUE						TRUE		[]		50904	18100	87326	93882	95912	84348	27726	87574	90832	81386	81992	79648	85114	45738	99542	76626	64720	62138	73316	75890	84396	75426	49936	57794	67806	53350	0	0	0	117832	92170	110486	39126
HN0446	1		507.368		508.375	[M-H]-	TRUE						TRUE		[]		8504	15188	13180	10906	14422	8842	15970	11342	9340	11912	15376	12770	6884	9472	7650	9132	4970	12336	8614	11316	9222	10522	8190	7284	15556	7914	0	0	0	11574	14196	13524	16756
HN0447	1.01		483.368		484.375	[M-H]-	TRUE						TRUE		[]		16576	31902	29596	22938	26050	18326	30260	18172	20672	19898	24570	19240	12250	20950	15588	20534	12262	25354	17106	30200	21722	22556	14472	17146	39230	15184	0	0	0	30078	23872	33640	27312
HN0448	0.87		449.362		450.371	[M-H]-, [M+Na-2H]-	TRUE						TRUE		[]		93398	84700	86054	108816	89992	90838	98302	63652	98450	83178	84820	82092	38702	84256	82420	105250	66742	69322	60132	103338	80220	97148	49716	54638	81626	54552	0	0	0	85622	109568	94404	89222
HN0449	6.1		98.0247		99.032	[M-H]-	TRUE						TRUE		[]		68864	63104	61276	70982	61572	55848	67772	84892	58184	53072	70000	78900	70796	88608	79780	97656	77840	81438	72782	69878	67626	66406	49644	0	82404	58168	0	0	0	77148	78178	69838	81008
HN0450	0.6		423.347		424.354	[M-H]-, [M+CH3COO]-	TRUE						TRUE		[]		40612	36704	35384	26858	35794	29746	31678	24290	27638	26642	29464	23762	22840	24930	28794	31786	30882	20962	29156	29074	26876	27120	26970	26632	27930	21572	0	0	0	29324	23564	28652	36352
HN0451	6.22		126.905		127.912	[M-H]-	TRUE						FALSE		[PURPLE]		8416	9676	7902	8128	9216	8738	8110	8240	8586	8290	8554	8284	8014	8608	8168	8256	7724	7808	8352	8810	9914	9268	7804	9004	8046	9506	5438	5024	5060	7418	9164	8164	8330
HN0452	5.4		263.103		264.111	[M-H]-	TRUE						TRUE		[]		57492	140184	86924	85454	48660	26690	46246	100202	66376	102128	103062	43508	85590	127446	64616	67530	48554	26416	9252	8654	112896	47830	29542	13834	24436	105266	0	0	0	29444	72708	39886	58748
HN0453	10.1		89.0244		90.0317	[M-H]-	FALSE						FALSE		[PURPLE]		28354	28438	27610	29056	27414	28140	28178	26666	29220	30898	32540	31306	29388	30880	28920	27800	28946	29276	32022	31318	31264	30094	31188	30182	30828	29902	19536	20670	20492	25428	24608	26976	27502
HN0454	9.31		89.0244		90.0317	[M-H]-	FALSE						FALSE		[PURPLE]		14396	14158	14628	14042	14666	13798	15070	12994	13396	16466	10738	14996	14164	14912	0	12802	13402	15084	13236	14318	13998	14150	15900	14688	13916	13980	21642	22944	22992	0	16144	15168	15990
HN0455	0.46		365.106		366.113	[M-H]-	FALSE						TRUE		[]		23364	11788	10302	10690	19444	13020	9660	5448	8308	18346	23554	4646	18322	7994	3852	10126	8722	5046	8432	16032	21678	13744	9126	8944	12940	6034	0	0	0	25976	20368	18762	10608
HN0456	9.76		79.9573		80.9646	[M-H]-	TRUE						TRUE		[]		24556	29206	24844	27592	25556	31182	24822	27114	31110	25356	29320	27144	25162	25042	28314	26240	29978	27854	27546	24994	28636	27810	26206	31476	28024	30976	2334	1126	936	22768	25128	23602	24772
HN0457	6.55		772.094		773.101	[M-H]-	TRUE						TRUE		[]		10794	12170	8536	9210	5918	7252	4850	8418	7988	5844	8514	9292	7500	6720	7744	5726	5456	5744	9014	8798	8162	6888	8182	5600	9896	3716	0	0	0	5424	8426	7464	5278
HN0458	4.53		504.309		505.316	[M-H]-	TRUE						TRUE		[]		124922	51492	160140	77492	125396	76832	93930	132492	87942	158406	105188	124326	86584	105008	108702	93090	57476	60074	98518	160918	99746	118304	76062	57100	98372	55480	0	0	0	116792	86114	101520	90222
HN0459	7.48		242.075		243.083	[M-H]-	TRUE						TRUE		[]		9262	9966	13220	10546	11664	11792	13148	11298	11588	12792	10992	10298	12218	11444	11456	11658	11896	11754	11742	12672	11576	11544	11606	12186	11802	9318	0	674	462	13300	13024	12276	12428
HN0460	7.57		230.064		231.072	[M-H]-	TRUE						TRUE		[]		21014	21198	21794	31224	21680	23318	26828	22866	21560	26904	23498	24564	24606	21792	25530	21680	20960	22338	23172	25986	22572	26590	20720	21766	23582	19422	0	0	0	32246	25388	24378	24166
HN0461	0.91		461.326		462.334	[M-H]-	TRUE						TRUE		[]		20508	19978	23782	20042	35538	22004	25636	19224	21466	22150	23300	24446	12184	18692	19850	27224	15110	27998	15964	26210	22862	27236	16478	17444	26440	16744	0	0	0	19672	28940	25764	35262
HN0462	7.47		146.082		147.089	[M-H]-	TRUE						TRUE		[]		15468	12938	11500	11440	11552	10042	13530	10656	10252	11196	13864	12192	15830	15808	18338	7192	6932	9944	7944	11028	11986	11998	9298	8692	14466	8828	0	0	0	8472	12280	12690	10862
HN0463	1.52		158.95		159.957	[M-H]-	TRUE						TRUE		[]		9920	11632	9824	9736	9478	8984	9414	9510	9398	6796	9902	10404	8664	8614	8956	8720	9146	9146	8696	9376	9998	9758	9378	7746	9626	7860	0	0	0	9606	10690	10466	10464
HN0464	6.93		157.012		158.019	[M-H]-	TRUE						FALSE		[PURPLE]		10772	11382	10208	10318	11576	12650	12134	12082	10790	11782	9146	8888	10452	7910	12420	10338	11946	9118	10158	10810	9138	13676	10420	10598	9222	12188	10942	0	24438	12174	13564	10344	9012
HN0465	2.14		89.0244		90.0317	[M-H]-	FALSE						TRUE		[]		48008	52920	47120	57224	41900	37114	59370	58174	49426	54076	45896	61622	49170	60042	53686	64412	58548	64536	66100	63992	52600	56088	60008	58528	59824	49244	3188	6752	5848	61468	64708	57652	64752
HN0466	0.6		533.384		534.391	[M-H]-	FALSE						TRUE		[]		12264	22512	19722	14800	12054	11506	17266	13724	10920	10892	20970	13446	10174	16770	10498	13246	7760	11770	10672	18702	11972	15336	10902	9718	18196	8414	0	0	0	16994	19052	19632	25098
HN0467	7.42		89.0244		90.0317	[M-H]-	TRUE						FALSE		[PURPLE]		86664	95294	97608	87062	84744	75052	83406	88364	86226	97880	96068	92944	97766	103186	65084	89404	86688	92498	98990	99180	97134	90556	97214	94558	88932	88866	0	0	22550	87064	82100	84366	92906
HN0468	9.33		146.983		147.99	[M-H]-	FALSE						FALSE		[PURPLE]		8764	9500	9016	11020	10960	11998	13190	12650	8108	12696	4680	7784	12236	9770	11466	13076	9726	11616	10880	11826	10224	11368	13108	11066	10146	9640	21462	0	0	13314	14126	11640	11620
HN0469	7.25		349.105		350.112	[M-H]-	TRUE						TRUE		[]		22896	31198	25030	26630	23570	25620	28192	27546	28392	26056	25142	21188	26590	21464	27660	25594	24146	22262	27572	27292	21476	28930	22520	24996	20944	27634	0	0	0	28550	29348	27606	23420
HN0470	7.37		199.07		200.077	[M-H]-	TRUE						TRUE		[]		48842	63962	50468	60238	67624	47680	57382	66006	52222	57646	50956	53870	62016	49100	70118	55890	48108	48236	56238	53894	57916	65296	41164	53546	59220	50426	0	0	0	60278	52820	72534	56088
HN0471	1		379.285		380.292	[M-H]-	FALSE						TRUE		[]		9812	10936	11470	7912	14274	11700	11524	7580	9176	7324	12576	9502	5094	9628	6502	9386	5294	9734	7300	10778	9826	9462	6810	7976	12712	6150	0	0	0	9896	9828	12780	10568
HN0472	0.6		447.347		426.371	[M+Na-2H]-, [M+CH3COO]-, [M-H]-	FALSE						TRUE		[]		168952	160414	156636	136520	115970	148444	147944	138690	123312	113190	132104	129712	115334	130062	151808	154102	106918	143620	188382	168646	134804	133310	145152	106356	135990	107958	0	0	0	140382	146620	129788	181292
HN0473	0.6		493.389		494.398	[M-H]-, [M+Na-2H]-, [M-H-H2O]-, [M+CH3COO]-	FALSE						TRUE		[]		57154	68344	72086	53274	46496	50620	66646	56946	46478	65168	55502	61508	50006	45134	57086	69182	35816	43518	60866	72968	58194	53684	60516	46276	61490	39676	0	0	0	48400	58012	42942	65918
HN0474	12.73		146.983		147.99	[M-H]-	TRUE						TRUE		[]		13256	14234	13240	13344	13728	14612	13372	15450	13680	12946	12932	13230	15008	14882	14206	13924	14608	14112	14294	12166	12540	13716	13844	12286	12476	12806	0	0	0	14398	13838	12966	13840
HN0475	0.88		407.316		408.323	[M-H]-	FALSE						TRUE		[]		18104	13324	9258	11022	15606	16066	12274	7752	11358	10824	12720	12012	8098	10966	10242	18812	10322	8414	9308	14254	12262	13472	8584	9548	9746	8038	0	0	0	12470	10234	13566	10788
HN0476	0.59		453.393		454.4	[M-H]-	FALSE						TRUE		[]		15232	9124	11284	9106	9680	9376	11086	6990	5466	11488	11088	7156	13286	7468	10104	10342	11854	0	17294	8548	5874	8538	12362	13134	8664	7672	0	0	0	9582	5764	6434	8598
HN0477	2.86		200.056		141.042	[M+CH3COO]-, [M-H]-	TRUE						TRUE		[]		69898	28440	34252	20572	35776	27144	44322	31556	33154	27040	65484	54134	25558	58946	50136	34716	15750	35164	45416	38040	54136	30296	27540	19168	31624	18126	0	0	0	26528	36676	44286	53334
HN0478	0.89		449.326		450.334	[M-H]-	TRUE						TRUE		[]		13230	13052	11644	13214	16230	12692	12804	8538	12490	11268	11690	11560	9706	11058	11736	15196	11328	11468	10602	13272	11904	12066	8638	10460	13054	6926	0	0	0	13014	11558	16068	9320
HN0479	1.09		425.305		426.313	[M-H]-	TRUE						TRUE		[]		13654	8732	12528	5460	13568	9934	9744	6806	6036	15224	10322	8218	7584	4960	5670	11096	8842	8786	6430	8228	5538	30130	32838	5334	14512	5686	0	0	0	19304	9848	4520	6494
HN0480	2.15		177.04		118.026	[M+CH3COO]-, [M-H]-	TRUE						TRUE		[]		9916	12260	8916	11864	7558	7440	11254	13412	8746	9816	7008	10218	9326	12026	8628	12290	10286	12706	10138	9236	9254	9742	10268	11142	13180	8062	0	0	0	15862	16320	14764	15786
HN0481	1.01		467.337		468.344	[M-H]-	FALSE						TRUE		[]		7642	6580	5510	4664	9716	5778	6260	4040	4276	5342	6136	4978	3654	6278	5412	5346	5192	6258	3756	5942	4012	5270	4178	4346	5832	3376	0	0	0	6436	4970	7084	6604
HN0482	0.5		293.179		294.186	[M-H]-	TRUE						FALSE		[PURPLE]		36794	72702	101416	23486	21532	26426	41368	75254	125762	108734	55232	245964	56032	45378	57234	57404	185476	40512	46206	48278	31706	63516	70406	74154	43084	35810	25192	30790	30848	42240	41514	31896	19688
HN0483	0.47		378.101		379.108	[M-H]-	FALSE						TRUE		[]		25560	25958	60576	20166	34294	17788	27640	23486	24208	42974	45366	31800	6486	13064	48522	22764	20266	2416	4172	12588	11846	2966	3634	9188	45768	45114	0	0	0	15482	24146	35816	6186
HN0484	0.61		840.574		841.581	[M-H]-	TRUE						TRUE		[]		35006	9000	43204	72550	60848	59002	17152	54596	72660	56138	49418	49922	49936	24810	66382	62558	56116	53780	54702	54434	46662	45158	41252	56612	35816	59222	0	0	0	66706	48588	59826	26014
HN0485	0.6		437.326		438.335	[M-H]-, [M+Na-2H]-	TRUE						TRUE		[]		46648	64258	57240	36028	44980	40746	48758	37258	43188	38334	50220	46600	37056	37752	33436	46250	28998	35790	43352	51896	42164	40524	22916	32468	46502	33182	0	0	0	43464	50140	50328	57424
HN0486	6.29		235.075		236.083	[M-H]-	TRUE						TRUE		[]		11532	4622	7668	10568	11600	15652	6932	7482	18282	6878	13764	11044	7776	11154	8272	21876	24930	20618	22114	4646	9692	4600	12706	24828	12458	24204	0	0	0	5974	6370	4654	7852
HN0487	6.81		240.049		241.056	[M-H]-	TRUE						TRUE		[]		22768	25968	20380	20404	28132	25290	23322	20778	22186	25022	30656	26608	32304	28482	35432	31230	31222	22980	23928	25976	21920	30214	22080	25206	25588	26668	1078	1098	984	20482	18748	21934	17014
HN0488	9.76		96.9601		97.9673	[M-H]-	TRUE						FALSE		[PURPLE]		134312	154154	139530	148714	146416	153822	147296	147958	154882	155020	154340	146112	146052	141246	147368	155420	167650	149134	170248	153064	153346	151970	160024	168640	154872	177804	38938	16124	17550	126254	126772	141014	140680
HN0489	6.52		450.022		451.03	[M-H]-	TRUE						TRUE		[]		9662	5604	10100	7526	6752	7496	8554	9916	6732	7368	5998	6190	7808	6612	9518	5676	6278	6380	6146	7106	11510	10924	9900	5754	10482	7042	0	0	0	4160	8848	11164	10554
HN0490	6.55		444.083		445.09	[M-H]-	TRUE						TRUE		[]		16548	17976	13398	15024	7410	9190	7140	11566	14406	8556	13468	12456	11616	10442	10172	9684	8474	7392	11774	10212	12568	9816	12442	7586	14198	5726	0	0	0	6648	10404	10904	9616
HN0491	0.59		251.201		252.209	[M-H]-	FALSE						TRUE		[]		24790	18930	17336	23864	22948	22544	17924	22232	18770	18926	21494	21522	13014	20516	25908	32250	18298	23472	15452	16310	25630	16040	26762	22540	24412	19192	0	0	0	26288	25222	22952	22924
HN0492	0.47		412.966		413.973	[M-H]-	FALSE						TRUE		[]		25410	17502	28690	15938	18932	27884	45462	16722	14812	11052	24040	10898	21114	31576	19966	12578	33136	14928	5834	25524	9006	16042	12996	8150	21472	13448	0	0	0	11468	13714	45224	23432
HN0493	9.36		201.038		202.045	[M-H]-	TRUE						FALSE		[PURPLE]		11760	13832	12712	14366	13692	14770	15138	13076	12026	15398	10690	3130	13704	14466	14648	13896	12870	14570	12880	14490	11998	13686	14324	14190	14650	13132	25338	0	0	19002	16504	14356	15940
HN0494	6.58		1289.06		1290.07	[M-H]-	TRUE						TRUE		[]		9202	8720	9152	8924	8750	9766	8986	9876	9746	9530	8908	9054	8686	9652	9962	9072	9074	8714	8380	9028	9670	8986	9602	10530	8778	9444	0	0	0	8942	9548	9462	9328
HN0495	0.58		109.029		110.037	[M-H]-	FALSE						TRUE		[]		77304	49084	31748	41270	65832	44426	102740	51770	19538	53718	48048	71900	59224	100080	127298	42108	18286	262880	7560	0	35276	60922	21782	71266	1618	50024	0	0	0	28922	32636	120744	42524
HN0496	0.58		80.9652		81.9724	[M-H]-	TRUE						TRUE		[]		115528	127752	63278	81148	66626	69716	112066	153402	62384	112562	123106	61116	64266	105956	80548	102484	91992	13424	22912	41972	80856	15312	52742	36846	66454	81708	0	0	0	75612	83484	139386	110706
HN0497	4.24		87.9726		88.9799	[M-H]-	FALSE						TRUE		[]		6708	6940	5808	5120	5440	6188	6470	6098	5686	5476	5144	5582	6718	7040	6176	5714	5338	5366	6106	6144	5890	6950	5816	6204	6268	5494	0	0	0	6842	6384	5944	6098
HN0498	0.6		441.357		442.364	[M-H]-	FALSE						TRUE		[]		14950	16362	14022	7174	10360	8522	13536	7188	8048	10448	12506	9918	9164	11998	10586	10976	7586	6146	7938	12754	8808	11750	0	8160	12370	5472	0	0	0	11836	9570	11194	14710
HN0499	0.59		255.349		769.069	[M-H-H2]3-	FALSE						TRUE		[]		27832	42860	31666	34694	34486	30228	27144	41456	30358	22124	21106	28578	32846	25856	33088	36202	35828	34518	28680	40144	29338	30120	29684	33690	32682	34882	0	0	0	35534	29650	37496	31626
HN0500	7.75		186.038		187.045	[M-H]-	TRUE						TRUE		[]		10736	11472	10358	12062	12734	12246	13978	12732	9386	14216	9720	11604	11856	13836	15654	12804	9812	14880	12756	15960	10292	13270	13966	10134	11374	9170	878	658	568	16836	15258	14046	14344
HN0501	7.84		232.924		233.932	[M-H]-	TRUE						FALSE		[PURPLE]		6600	7012	7410	7194	7832	8174	7980	7864	7928	8374	6692	6768	8272	7202	8048	8318	7386	7782	7712	7886	6686	7192	7018	7222	7774	7492	19832	0	17294	8468	7964	7246	8278
HN0502	0.44		365.033		366.04	[M-H]-	TRUE						TRUE		[]		0	0	0	0	11618	3210	0	13840	11244	10158	0	4276	0	0	0	0	0	28948	0	24758	45262	0	0	10440	0	0	0	0	0	3808	38384	20038	0
HN0503	7.15		79.9573		80.9646	[M-H]-	FALSE						TRUE		[]		15098	7230	10164	12810	14836	17032	7682	10628	18680	9302	17344	14250	11918	13424	13760	18504	23178	15876	19318	5690	9858	6338	14994	22276	13866	22510	0	0	0	6302	6094	5372	7846
HN0504	0.6		535.399		536.407	[M-H]-	FALSE						TRUE		[]		25262	40348	39866	29944	24840	24050	38644	30072	23986	23122	40908	27688	20158	32862	21672	29774	16276	20330	24394	33044	30734	30956	23716	21134	40282	18882	0	0	0	32658	41758	34174	52488
HN0505	4.75		497.275		498.282	[M-H]-	TRUE						TRUE		[]		19850	15692	35214	13258	9980	5098	13290	36020	17104	16348	20140	22510	24600	13262	68438	30450	33142	11624	12876	29152	17446	20180	52896	60506	47030	16990	0	0	0	11914	12768	23502	15266
HN0506	5.83		548.898		549.905	[M-H]-	TRUE						TRUE		[]		20970	22406	22118	19748	23940	22632	20542	20948	22862	18466	23052	17200	21750	18738	22696	19246	23838	18050	19956	18796	20508	18862	18304	23010	17730	26428	0	0	0	17190	19856	20776	16592
HN0507	0.6		539.431		540.438	[M-H]-, [M-H-H2O]-	FALSE						TRUE		[]		103596	117854	99486	56036	90034	65568	137098	62640	54230	116754	96150	76246	72290	92440	87522	82912	53952	39098	59012	97744	60576	102380	102680	64034	74822	49236	0	0	0	97262	89152	74402	119064
HN0508	0.53		250.145		251.152	[M-H]-	TRUE						FALSE		[PURPLE]		60134	60520	90400	55228	43980	49524	45374	62724	68388	49554	42052	44864	51462	43062	54290	50688	85778	38086	57892	82170	43936	48434	35552	40520	42156	66674	13532	23182	27830	57702	62964	89380	39826
HN0509	6.27		160.061		161.069	[M-H]-	FALSE						TRUE		[]		29042	30154	23058	27206	24126	20324	23594	31042	19360	23202	23542	29984	20162	24266	21794	21610	18424	15350	22058	21980	32400	22696	22512	14860	21246	13654	0	0	0	17354	22292	27942	24526
HN0510	4.75		143.046		144.053	[M-H]-	TRUE						TRUE		[]		8630	10982	11814	17470	12436	8898	20720	15992	8746	10880	8002	6040	8844	8362	9446	19328	13872	7812	10184	7304	8636	11390	13160	7518	13410	6738	0	0	0	11652	10014	15632	9826
HN0511	8.82		301.115		302.122	[M-H]-	TRUE						TRUE		[]		9844	12468	9502	9572	8810	7526	9572	9814	8342	8764	8284	7740	8078	7314	8374	6454	5432	6604	7648	8550	10020	10072	7822	5748	8122	6222	0	0	0	9382	8098	9336	9804
HN0512	0.91		389.269		390.276	[M-H]-	FALSE						TRUE		[]		24850	12616	17326	14702	26952	16340	21152	13082	16982	14058	15212	15950	8558	12412	15694	22956	10608	13534	12068	22228	19774	27698	12470	9654	18386	15286	0	0	0	15244	19324	16618	22884
HN0513	4.86		506.264		507.272	[M-H]-	TRUE						TRUE		[]		10906	9494	10976	9878	13132	12840	8892	9712	7762	10682	4834	13382	3904	3400	7422	16100	6950	7876	9970	11314	9456	10006	15378	6602	8886	7812	0	0	0	7844	8542	15598	8742
HN0514	0.52		479.283		480.29	[M-H]-	FALSE						TRUE		[]		47998	48640	43898	18088	61298	30016	37208	22816	18032	50354	31210	17656	31548	49360	51824	15852	13906	26920	25180	39754	22160	37112	28260	20532	27840	14330	0	0	0	20890	29350	16454	17286
HN0515	0.97		435.311		436.318	[M-H]-	TRUE						TRUE		[]		14354	19744	17426	15998	28138	13892	20770	14138	15468	14354	20332	15950	10410	15104	11046	16974	8304	19084	13598	18810	14450	16972	11402	10484	19954	10806	0	0	0	15480	20252	20562	23810
HN0516	0.46		229.054		230.061	[M-H]-	TRUE						TRUE		[]		9142	55454	10200	6518	7792	20874	11220	11200	28498	27636	22526	16942	10292	13332	6510	11378	31460	8106	17814	20788	10078	61616	13940	21440	63622	20262	0	0	0	19884	33568	4824	6588
HN0517	0.6		473.363		452.386	[M+Na-2H]-, [M-H]-, [M+CH3COO]-	FALSE						TRUE		[]		68402	61068	75600	53260	40492	72024	65250	74136	64360	53672	53994	77212	67618	48744	56342	76300	54224	68674	90324	96724	70436	59650	80106	48394	61248	45394	0	0	0	65850	109064	44594	86272
HN0518	9.53		146.983		147.99	[M-H]-	TRUE						FALSE		[PURPLE]		8654	8316	10022	10760	9514	10970	12464	10086	11886	11940	8126	6892	10192	8248	12470	11002	10976	11928	10496	9782	10440	0	10684	11586	9974	11782	16110	0	24966	13240	14746	12588	11782
HN0519	10.09		203.057		204.064	[M-H]-	TRUE						TRUE		[]		9804	10304	8294	9882	8214	9006	9382	10876	10774	9748	7562	9792	10140	10340	9906	10180	9180	9480	9058	10814	9478	13018	9996	7962	10704	8870	0	0	0	10872	12074	11742	10774
HN0520	0.48		321.21		322.217	[M-H]-	FALSE						FALSE		[PURPLE]		3718	6020	10018	4490	1104	2398	2446	14914	7942	8342	5432	12698	3988	5416	5670	1742	10842	3240	0	4312	3098	9878	4208	6556	3638	3802	0	3934	3610	3030	7782	0	2564
HN0521	5.4		145.062		146.069	[M-H]-	TRUE						TRUE		[]		35766	76818	51234	56110	30630	16118	30452	64262	37404	63612	66274	29448	50040	75128	34654	40668	30430	16160	4892	5536	63358	29680	17556	8500	15726	60692	0	0	0	18384	45778	25698	39036
HN0522	8		481.163		482.17	[M-H]-	TRUE						TRUE		[]		17676	14966	14142	16132	14828	13644	15438	15502	13788	14800	13944	13152	13682	15506	15192	13800	14138	13588	14568	15758	14724	14972	14630	13742	14798	14404	0	0	0	16776	16370	16402	14758
HN0523	6.37		251.07		230.095	[M+Na-2H]-, [M-H-H2O]-	TRUE						TRUE		[]		249874	94110	158378	232270	265122	428212	136626	162868	446488	129100	302190	265866	161498	247182	211026	588444	817822	690974	594480	76656	216572	83810	301328	826470	268932	725618	0	0	0	120650	129606	77558	189364
HN0524	0.99		511.399		512.406	[M-H]-	TRUE						TRUE		[]		17476	21932	16036	13588	26532	14294	31570	13730	12678	22060	16254	14868	11816	17864	14268	15558	8642	14788	9400	19734	13664	20794	15038	12016	23656	9614	0	0	0	16974	18720	13910	21258
HN0525	0.48		451.07		452.077	[M-H]-	TRUE						TRUE		[]		782	27920	39870	6680	0	0	7726	59034	33808	31934	7898	101098	10576	2134	0	18312	1840	2428	4064	8544	17290	11178	30228	65608	10108	6590	0	0	0	2406	21952	7040	14488
HN0526	1.47		99.0087		100.016	[M-H]-	TRUE						TRUE		[]		69280	15162	47586	77500	14368	39242	16404	40876	33822	9360	8408	13950	44634	1620	14502	24506	33644	7328	10330	26942	25046	42296	5952	7864	11664	6040	0	0	528	8900	21494	14596	43708
HN0527	8.17		402.164		403.171	[M-H]-	TRUE						TRUE		[]		19228	20118	18438	17948	22394	19256	18640	20412	19980	19270	15872	14536	14410	16418	16622	18470	14464	17276	18166	18966	18446	21112	17226	13822	20398	17058	0	0	0	17210	13322	17650	20660
HN0528	1.06		443.279		444.287	[M-H]-	TRUE						TRUE		[]		8596	21958	7724	15438	13268	7598	8604	8822	7822	5848	7832	6556	12862	5624	5944	5890	7180	7232	10774	10096	16958	9530	7536	11756	13800	10092	0	0	0	7430	8280	6902	5848
HN0529	0.89		267.196		268.204	[M-H]-	FALSE						TRUE		[]		7044	4952	7858	11186	20946	7086	40788	13546	12702	10352	13858	15740	6448	13052	7108	21798	8136	7068	8224	8000	24628	9856	6514	5554	10858	5216	0	0	0	7836	9744	9346	7204
HN0530	0.89		347.259		366.277	[M-H-H2O]-, [M-H]-	TRUE						TRUE		[]		98374	40412	57018	130942	80140	102842	102736	107254	69398	87504	86134	98912	39816	49138	75906	116580	71088	80376	67440	142890	257402	78612	59450	64998	58746	50942	0	0	0	82044	64124	82844	40316
HN0531	0.89		545.42		546.427	[M-H]-, [M+CH3COO]-	FALSE						TRUE		[]		17184	19748	21386	22488	18630	24828	22178	22524	27488	23998	24684	28356	18004	21742	20184	24436	22760	20366	24726	24082	26644	20242	16418	18924	24128	17364	0	0	0	22738	31446	28406	25328
HN0532	1.48		96.9601		97.9673	[M-H]-	TRUE						TRUE		[]		21660	32876	38388	27006	52360	23334	20744	44754	22094	18126	64416	22720	22528	40920	13808	22586	25328	17834	29002	39978	46778	37012	21294	11868	39812	12320	0	0	0	82124	38608	113998	36642
HN0533	4.72		269.15		270.158	[M-H]-	TRUE						TRUE		[]		8926	43846	93212	28860	78392	22138	39192	24396	15876	43792	65420	54868	25482	42566	31298	19134	6470	16408	64536	32322	47218	55740	15660	12958	48826	55592	0	0	0	62908	25038	73872	81484
HN0534	0.48		352.086		353.093	[M-H]-	TRUE						TRUE		[]		11278	33056	122444	28482	53494	37798	20274	27608	51780	63650	92972	82190	7472	29766	48618	31776	46988	1518	7560	13638	19270	6062	4282	10318	64390	31442	0	0	0	11074	37296	47262	8542
HN0535	1.01		535.399		536.407	[M-H]-	TRUE						TRUE		[]		17262	32460	29554	27468	29614	18842	36528	24002	24406	28282	40984	27978	18542	23188	21110	18944	16062	17782	21058	25984	22642	24004	20556	21812	31474	16712	0	0	0	34878	41114	35364	46128
HN0536	4.82		514.283		515.29	[M-H]-	TRUE						TRUE		[]		6078	3824	1680	1448	17302	14420	6876	5012	2476	0	0	1904	4574	2714	5432	2226	3938	7740	5600	0	2372	3128	0	0	3332	0	0	0	0	0	3088	136696	0
HN0537	0.61		842.588		843.596	[M-H]-, [M-H-H2O]-, [M+Na-2H]-	FALSE						TRUE		[]		21074	7004	33136	37234	39938	26644	11476	32554	45486	33400	31408	27264	37078	16756	40668	39620	42134	27938	34364	25990	31300	25170	25922	35372	26930	33136	0	0	0	34502	32846	27594	14820
HN0538	0.88		433.331		452.349	[M-H-H2O]-, [M-H]-	FALSE						TRUE		[]		29574	20360	22846	19718	23932	24182	20628	15044	22784	19232	17380	20770	14998	17292	20440	27320	19690	19294	18518	26380	20528	20902	17624	15540	22280	15382	0	0	0	20614	18354	27452	15762
HN0539	9.26		208.934		209.942	[M-H]-	FALSE						FALSE		[PURPLE]		4974	5362	5944	5278	6434	5558	5786	6220	5452	6572	4380	5140	6684	6820	5766	5762	5144	6238	5406	5974	5868	6782	6098	6260	6080	4892	2716	2682	2644	5450	5898	5616	6008
HN0540	1.16		319.264		320.271	[M-H]-	TRUE						TRUE		[]		9292	14950	12300	7934	6396	8604	10190	10222	10136	6704	10686	8936	8458	10232	6512	9400	5962	7536	8836	11658	9546	12330	7288	5798	11966	6296	0	0	0	9224	15200	13938	15522
HN0541	0.53		245.049		246.056	[M-H]-	TRUE						TRUE		[]		37218	168588	47840	24912	73530	123862	43706	56948	162320	64120	36614	297338	1711216	110596	15072	59914	87536	20892	65372	227332	29144	742094	51344	56082	200842	49520	0	0	0	53478	52704	7822	29248
HN0542	7.37		421.128		422.136	[M-H]-	TRUE						TRUE		[]		4038	6708	4822	4994	7996	4176	5842	7472	5062	6034	4662	5378	6592	4310	5938	5144	4446	4816	4266	6050	5318	5920	3824	4182	5052	5424	0	0	0	4840	4222	6386	4488
HN0543	5.92		228.064		229.071	[M-H]-	TRUE						TRUE		[]		19180	20784	18234	15556	17516	12252	12062	17478	15960	9356	16568	22566	13252	11608	9548	9310	13354	11378	18814	13710	21034	12978	21694	12286	21822	7976	0	0	0	10948	11538	10920	13516
HN0544	0.47		168.989		169.996	[M-H]-	FALSE						TRUE		[]		37572	20004	37086	19558	27430	40616	60826	21260	17288	15910	33664	13040	23912	46692	30040	16512	39276	22404	8206	33136	13872	25478	17686	13618	30618	13842	0	0	0	16338	21514	55918	28510
HN0545	10.11		257.112		258.119	[M-H]-	TRUE						TRUE		[]		10360	9760	9472	11930	10506	10030	12280	9748	9598	11576	8384	9088	10182	9720	10006	10864	10518	10446	11828	10844	9882	10614	11506	10966	9560	12022	868	0	0	13292	11946	11988	11338
HN0546	6.58		196.059		197.066	[M-H]-	TRUE						TRUE		[]		30648	27570	37886	35480	27312	32184	18510	36958	28754	34136	35016	28892	32870	21958	23338	23852	32950	19012	32236	20796	24240	30166	24018	28308	48578	24904	0	0	0	23516	19814	24712	22802
HN0547	1.01		411.311		412.318	[M-H]-	TRUE						TRUE		[]		7984	6800	5604	0	12242	5276	5660	3906	4164	5566	6858	3660	3294	4870	4862	6790	3784	5542	3744	6698	4832	6182	3826	4176	7796	2590	0	0	0	4634	5204	6182	6428
HN0548	0.41		158.939		159.946	[M-H]-	TRUE						FALSE		[PURPLE]		26242	25066	27402	25324	26508	24526	25594	27574	24264	25812	25824	25256	26598	25038	25728	24010	25664	24474	24462	25336	23840	26232	26028	27638	24656	26666	3900	30182	39084	19814	30572	25790	26274
HN0549	9.94		285.118		286.125	[M-H]-	TRUE						TRUE		[]		8734	8894	9208	9102	9374	7962	9386	7872	8960	7996	9200	8158	7876	10108	8302	7098	8128	7260	8654	9676	8100	8534	8426	7732	10060	7876	0	0	0	9476	8866	8966	6712
HN0550	1.76		128.05		129.058	[M-H]-	TRUE						TRUE		[]		33480	33154	27408	35084	21272	27556	28040	32450	25554	25020	21670	31216	25698	23922	31668	28812	22402	18852	23022	26534	25020	26644	28640	19874	23754	14828	0	0	0	27734	31648	31150	24958
HN0551	6.52		532.025		533.033	[M-H]-	FALSE						TRUE		[]		6200	3002	7152	5608	4438	5702	4920	7296	4170	5006	4648	4878	4570	5944	5710	3932	3978	4138	4746	5086	7116	7348	6484	3632	6804	4816	0	0	0	3292	5648	7444	7674
HN0552	6.59		360.065		361.072	[M-H]-	TRUE						TRUE		[]		13700	13150	16926	16182	11444	12922	10042	15668	11880	14338	14768	12284	14034	9250	10668	11038	14612	7926	13314	8924	11454	11662	10364	11176	19656	10960	0	0	0	10338	8496	10408	9224
HN0553	5.83		352.944		353.952	[M-H]-	TRUE						TRUE		[]		81612	83654	88206	64838	89394	90606	77748	78950	89158	73798	95082	74808	79716	78784	88250	77842	94682	66600	79810	73716	79816	66776	69450	83732	68396	97498	0	0	0	69430	70326	72284	65624
HN0554	0.44		231.033		232.04	[M-H]-	TRUE						TRUE		[]		0	25236	6360	5408	11378	5030	72460	5924	4138	0	32428	15460	0	101944	0	2770	1152	2904	3644	8804	0	0	4228	0	7578	0	0	0	0	30876	0	0	0
HN0555	8.36		349.184		350.191	[M-H]-, [M+Na-2H]-	TRUE						TRUE		[]		27728	14118	21192	13550	20104	10312	15136	21252	10930	14976	20580	17196	4732	14266	15462	14852	7756	14132	12072	13748	15904	19738	10902	7210	8966	4528	0	0	0	11276	16028	10602	15466
HN0556	12.88		201.038		202.045	[M-H]-	TRUE						FALSE		[PURPLE]		16542	16458	15904	14592	16476	15706	15316	14298	13982	17454	15926	15462	14712	16128	16018	17214	16612	14488	14966	14138	13108	14582	15714	14418	14470	0	0	20864	18982	17294	17604	0	15834
HN0557	0.96		611.487		612.495	[M-H]-	FALSE						TRUE		[]		4826	10326	9168	5138	9694	4886	9232	5452	5764	5450	8550	6910	3518	4734	3410	3210	2606	5098	4246	6274	5208	5856	3406	3766	9512	2642	0	0	0	8532	6574	5332	5818
HN0558	1.15		283.191		284.199	[M-H]-	TRUE						TRUE		[]		23258	21282	14396	23898	15242	15258	12230	14058	10632	18934	24080	16190	13298	16600	12430	11894	8826	10042	14224	16528	17020	19578	16354	7554	13286	10996	0	0	0	15648	19524	0	24478
HN0559	6.31		103.004		104.011	[M-H]-	TRUE						TRUE		[]		11916	12248	13300	10224	9858	13764	8472	9370	13246	8974	18492	16904	9686	11038	10752	11732	12044	10716	13360	11782	10880	11026	10436	12580	9266	12940	0	0	0	8994	8864	7282	8804
HN0560	0.59		549.451		550.459	[M-H]-	FALSE						TRUE		[]		68952	74892	127612	51962	57456	77908	89540	45698	54254	66858	84854	51808	84472	35050	50728	65506	51304	45426	89116	94272	59800	40312	63244	65006	78454	28772	0	0	0	93172	47646	55260	90368
HN0561	6.58		305.149		306.157	[M-H]-	FALSE						TRUE		[]		17584	18644	16844	15832	16874	16900	17952	18584	0	17994	18848	19306	16940	18884	16662	17676	17880	19082	17716	19372	18964	19766	18298	20464	17764	17594	0	0	0	16818	16174	17108	17212
HN0562	0.62		413.305		432.324	[M-H-H2O]-, [M+CH3COO]-	FALSE						TRUE		[]		14884	26412	15810	15874	21092	13470	15990	16698	12508	11656	15596	16732	18776	15908	16148	11894	13798	13810	15412	16676	20438	20854	18072	19388	20666	13818	0	0	0	12642	10788	10394	10206
HN0563	7.45		241.091		242.099	[M-H]-	TRUE						TRUE		[]		20782	22062	22352	24272	22122	17656	17460	23514	19648	19896	19426	15380	19634	14418	23728	19514	21214	16880	18628	17036	19290	18082	17448	18462	20580	19182	0	0	0	18814	19682	20326	17436
HN0564	0.6		435.311		436.318	[M-H]-	TRUE						TRUE		[]		19612	31022	25702	14648	16370	15202	24448	20710	14820	17104	24012	21524	16186	19676	13084	19782	10020	15996	18920	21872	17686	20022	13914	12930	21388	14340	0	0	0	20854	28384	24656	33538
HN0565	6.55		362.08		363.088	[M-H]-	TRUE						TRUE		[]		15984	19640	15194	15120	8120	10232	7026	12434	14394	9368	12328	17400	12382	9746	10626	9202	10350	7758	12076	11800	17086	10728	15324	8298	15622	5406	0	0	0	8488	11504	12610	9788
HN0566	3.44		87.0087		88.016	[M-H]-	TRUE						TRUE		[]		149622	169602	135612	103688	156212	104504	91730	147342	130596	101830	128476	74322	139406	82218	141138	118448	107562	68236	126968	205446	148094	182930	152706	68610	161190	101922	0	0	0	104470	116210	120506	104226
HN0567	0.87		501.394		502.401	[M-H]-	TRUE						TRUE		[]		43908	34942	52716	44636	36722	59772	57450	34810	58276	52326	39480	50852	28200	40518	43878	47298	44830	36404	34676	64388	43874	51756	28202	28980	41596	23330	0	0	0	59882	77720	42534	52246
HN0568	8.39		214.048		215.056	[M-H]-	TRUE						TRUE		[]		139662	142042	70158	23534	57506	41038	137218	58398	20454	74688	36776	60752	46362	62960	39760	53832	15768	29646	29082	85196	40826	61752	48550	14214	41402	17706	0	0	0	31560	23254	37072	81652
HN0569	9.81		330.842		331.849	[M-H]-	TRUE						TRUE		[]		5458	5630	6482	4776	6126	5740	5810	6780	6334	6212	7212	5210	6044	6928	6476	6546	6772	6266	6912	5704	6372	5518	6804	5716	6584	7588	0	0	0	6666	6332	5074	6176
HN0570	0.57		435.347		436.354	[M-H]-	FALSE						TRUE		[]		48802	103960	181264	89762	31794	48894	58414	119208	63466	41514	98860	95840	61032	64168	89456	31988	27024	142540	37352	39020	34492	42012	57644	66256	108826	20470	0	0	0	118442	126926	82520	51078
HN0571	0.59		255.37		256.377	[M-H]-	FALSE						TRUE		[]		28400	0	0	35680	36132	29742	28332	41308	31564	20376	19572	28760	0	25530	36080	37982	38908	34714	0	43064	30164	30378	30410	33570	34024	36030	0	0	0	36036	30428	39248	30810
HN0572	4.24		140.976		141.983	[M-H]-	TRUE						TRUE		[]		12862	13052	11812	11772	11906	11798	11680	12538	10758	11110	11306	11700	12446	11938	12582	11976	11494	12286	11308	11332	11946	12324	12268	11540	12364	11386	0	0	0	11800	14122	13690	12652
HN0573	0.9		607.457		608.464	[M-H]-	TRUE						TRUE		[]		5476	6866	6764	6132	7978	4674	7562	5264	6254	6742	9530	5856	5858	7796	4612	4614	4206	4118	5878	5872	5234	5994	3724	6112	6530	4240	0	0	0	7122	7168	6994	8252
HN0574	0.47		213.022		214.03	[M-H]-	TRUE						TRUE		[]		118102	144862	154154	105158	209202	80086	428522	608870	195276	190310	129878	206836	357012	179158	118808	349080	214458	43156	99398	189290	205218	60336	273602	158372	282686	45138	0	0	0	530246	418288	284932	120592
HN0575	8.07		487.177		488.184	[M-H]-	TRUE						TRUE		[]		14198	61858	38064	37954	6702	12092	5908	9998	25310	7524	102426	189468	8948	43376	42024	11680	13608	7792	10060	57668	10028	5872	15200	6734	12004	28472	0	0	0	7264	12308	10512	10316
HN0576	2.93		87.0087		88.016	[M-H]-	TRUE						TRUE		[]		205808	190188	139710	87834	148288	154136	167086	133854	114568	85086	179444	122442	106996	187886	138524	90284	78252	105042	120130	111048	130916	114316	118950	91484	136480	92794	0	0	0	102840	105340	124056	176480
HN0577	0.6		455.337		456.346	[M-H]-, [M+Na-2H]-	TRUE						TRUE		[]		12016	12676	12070	4564	8274	8886	9202	7280	8608	7548	11648	8910	8708	10110	6894	8332	7066	7228	6232	9132	8462	9804	5494	6424	11274	4836	0	0	0	10218	8168	8722	10008
HN0578	6.61		206.01		207.017	[M-H]-	TRUE						TRUE		[]		25106	19244	18396	14018	20868	29544	15124	17526	28724	18382	33078	23870	14056	18594	19246	20812	33728	18926	24290	13730	19404	10394	23328	29468	17106	29346	0	0	0	17688	17928	29294	16446
HN0579	0.89		129.056		130.063	[M-H]-	TRUE						TRUE		[]		350222	295800	252132	499162	250618	321646	334060	280624	353822	312816	273474	393246	194894	334496	339090	284642	282750	219516	256118	389474	421500	332360	248632	181312	348326	202322	2026	4442	4426	213100	307690	352370	141422
HN0580	6.58		305.173		306.18	[M-H]-	FALSE						TRUE		[]		18646	21308	19984	18678	0	18606	19000	20400	19710	20286	19724	20728	18720	19730	18230	19858	19092	21048	19052	22002	20006	20790	19256	21628	19234	19840	0	0	0	19538	19354	19658	19038
HN0581	0.57		355.264		356.271	[M-H]-	TRUE						TRUE		[]		256566	159806	120168	338744	130414	264278	214662	243270	118228	109768	131082	179330	214752	85418	238402	241662	136084	229424	279076	288696	244224	168822	172066	202502	123062	130246	0	0	0	127198	95384	174784	165254
HN0582	0.6		439.342		440.349	[M-H]-, [M+Na-2H]-	TRUE						TRUE		[]		78436	61702	51822	31420	49636	42230	43042	29660	35808	40210	44032	36988	31962	37916	50998	55856	38814	30556	35394	52854	31752	40750	43080	33328	41262	25404	0	0	0	38422	37962	38732	45424
HN0583	0.56		381.373		382.38	[M-H]-	TRUE						TRUE		[]		160198	60522	111996	46720	57168	42496	50306	39804	48322	45786	103582	31552	84006	51958	63646	62810	68070	21176	74028	79642	67106	65906	55426	76584	84682	43538	0	0	0	61344	37200	86202	94640
HN0584	12.08		313.026		314.034	[M-H]-	TRUE						TRUE		[]		4932	5496	6664	8456	7004	13908	4452	4552	22756	5002	13192	6058	9402	8674	7766	15450	38916	11448	22390	4654	7982	4124	0	39346	9588	35304	712	0	0	3918	5162	4742	5986
HN0585	1.22		128.05		129.058	[M-H]-	TRUE						TRUE		[]		14962	13804	14274	17200	10154	14020	12504	15462	13192	12884	11368	14282	12796	10720	15510	13648	10992	10124	11386	12798	12954	14940	14952	11580	11880	8722	0	0	0	12188	15652	14644	12088
HN0586	1.23		115.04		116.047	[M-H]-	TRUE						TRUE		[]		63204	69556	61336	72862	42692	70408	46316	63862	66796	54664	40694	51904	42930	50764	69500	57276	40562	48338	57146	67802	70600	54162	52860	50106	64796	40874	1004	1544	0	58800	81698	65578	58844
HN0587	6.52		182.032		183.039	[M-H]-	TRUE						TRUE		[]		27514	11414	26944	19824	18212	20400	21762	26600	17244	19886	16760	17944	18602	21258	24794	17734	16150	18868	18038	18038	33284	28636	24676	15604	26876	16964	0	682	856	11880	21518	31374	28180
HN0588	0.57		283.264		284.271	[M-H]-	TRUE						FALSE		[PURPLE]		1351548	1555386	1291326	1184338	1048712	1292500	1218062	1416832	1136508	909954	1014098	1275044	1130740	840342	1294580	1439572	1727672	1350084	1404192	1341664	1010958	994388	1422876	1481282	1532564	1424392	845154	1027684	1144846	1305708	1175880	1148558	1200416
HN0589	1.08		551.394		552.402	[M-H]-	FALSE						TRUE		[]		5272	9328	9056	5918	6014	6080	7392	5732	5426	5228	7050	6404	5046	7212	4770	4854	3196	7208	3900	7462	5032	5600	4842	4374	7694	3916	0	0	0	8162	7450	11448	7820
HN0590	0.85		138.056		139.063	[M-H]-	TRUE						TRUE		[]		3018	2682	2878	15686	10128	3410	18430	21524	2916	26606	3000	2230	10320	137794	45334	8004	7198	4032	3578	8704	2104	4016	3032	4386	8144	19854	0	0	0	14508	18746	11436	18654
HN0591	6.8		279.06		280.067	[M-H]-	TRUE						TRUE		[]		25386	25026	18416	14476	24320	19278	18108	13758	15704	16818	70428	39666	36734	43070	50360	49646	37808	24360	15744	28842	22152	23964	13708	18398	25076	27582	0	0	0	11666	11690	14750	13336
HN0592	0.59		575.467		576.474	[M-H]-	FALSE						TRUE		[]		135534	141160	188984	116722	93474	129142	131958	94022	110648	126388	153804	101232	170304	77700	96082	100296	89288	97790	163816	139524	121774	94904	115576	147658	139054	91568	0	0	0	183124	89152	91726	189968
HN0593	7.24		319.094		320.101	[M-H]-	TRUE						TRUE		[]		21396	23554	19210	21162	19336	22526	20934	22746	20822	19574	17402	20134	18542	17624	19830	20028	16344	19976	19224	18852	20154	21530	17010	19170	17982	17128	0	0	0	20942	23538	20570	23186
HN0594	8.01		128.035		129.042	[M-H]-	TRUE						TRUE		[]		14026	15348	16526	13124	15740	17146	13726	15046	17042	14410	17350	13300	13690	15634	14244	14840	16140	13954	17136	13470	14550	15244	14298	17790	15874	18820	0	742	0	12108	12034	12904	12322
HN0595	2.98		842.588		843.595	[M-H]-	TRUE						TRUE		[]		13704	3794	22866	24834	24186	16854	6690	23032	27998	26890	19374	20988	27338	9990	30144	28532	26528	18138	21562	18178	22886	16948	12002	19290	13920	17784	0	0	0	25294	27304	19686	9064
HN0596	0.87		549.451		550.458	[M-H]-, [M+Na-2H]-, [M-H-H2O]-	TRUE						TRUE		[]		36290	47610	64446	25290	47180	49128	67896	27326	47772	49892	52408	38028	39368	31736	25356	37614	31134	15214	31388	60484	37996	42160	20662	26876	43846	14102	0	0	0	71418	37374	47376	50632
HN0597	6.55		608.089		609.096	[M-H]-	TRUE						TRUE		[]		9988	10472	8144	7710	5484	6238	4700	6848	8032	6036	8110	8914	7186	5616	6346	5852	5588	4716	8856	6592	8366	6892	9554	5662	10362	3490	0	0	0	5104	6138	6794	5486
HN0598	4.74		331.059		332.066	[M-H]-	TRUE						TRUE		[]		0	33294	5342	0	0	0	0	0	4400	0	0	0	96806	0	27136	0	0	0	0	0	0	2820	4078	0	0	0	0	0	0	0	17166	0	2946
HN0599	0.6		565.446		566.455	[M-H]-, [M+Na-2H]-	FALSE						TRUE		[]		22242	30020	24450	14122	17294	21704	26032	15466	17126	17142	22548	15124	18620	17166	16732	19412	14934	12620	18846	23702	18564	19330	20028	14548	20506	12306	0	0	0	27316	20800	21536	25160
HN0600	0.9		567.462		568.469	[M-H]-	TRUE						TRUE		[]		20458	22288	23826	12106	37754	16382	25744	13718	17134	20500	17826	15672	13050	17154	18284	21978	13428	10108	13920	27206	16204	22772	18376	13730	20304	13196	0	0	0	24742	19618	17978	17436
HN0601	8.71		89.0244		90.0317	[M-H]-	FALSE						FALSE		[PURPLE]		15582	18456	16272	17004	16632	16270	17256	18134	16150	18128	15310	16520	16076	16212	15692	16172	16508	17258	15056	17960	14050	16138	16834	16652	15340	17036	23184	23366	23198	19928	18380	16528	17526
HN0602	0.45		518.966		519.973	[M-H]-	FALSE						TRUE		[]		71822	29804	36250	14746	11502	30132	61450	3390	9552	4106	23864	11148	17776	37568	21004	6118	13930	29604	4508	27026	12806	20602	19086	17122	15984	5942	0	0	0	6456	15830	25626	9898
HN0603	0.6		225.186		226.193	[M-H]-	TRUE						FALSE		[PURPLE]		35782	26608	19622	27824	37712	21156	24750	25170	41412	41972	20122	28634	26840	17042	29626	35410	27908	29080	25014	26384	37286	25188	31240	30854	28672	33254	0	5984	5892	37398	30664	29022	20322
HN0604	3.58		129.056		130.063	[M-H]-	FALSE						TRUE		[]		18614	17734	16266	14394	15592	7210	11022	16960	9988	12264	12240	10220	14874	9308	13468	13096	7938	8826	9864	22914	16176	18856	13004	4658	16312	7504	0	1572	0	10670	21242	16322	13368
HN0605	6.36		144.03		145.037	[M-H]-, [M-H-H2O]-	TRUE						TRUE		[]		33412	42806	36368	41602	47954	49682	45670	35650	54054	38492	39306	45250	36296	38682	38884	49652	60976	54732	45278	41406	33664	36388	33252	66786	38216	67720	0	0	0	41248	33202	31792	39688
HN0606	4.4		201.103		202.11	[M-H]-	TRUE						TRUE		[]		14724	5034	7726	12512	16286	61030	4930	12426	97036	11124	27326	14554	10620	9440	12528	35266	61706	18172	45712	2908	9106	4616	14246	42690	13174	58816	0	0	0	2536	3430	2264	4276
HN0607	2.79		112.051		113.059	[M-H]-	TRUE						TRUE		[]		16762	17376	12760	14714	16124	11984	19540	12506	11492	18150	12310	11234	15984	12574	13928	10558	10012	11896	10276	11922	11552	15040	11908	10522	13426	12902	0	0	0	11250	11698	14818	17572
HN0608	1.03		215.165		216.172	[M-H]-	FALSE						TRUE		[]		8598	8366	5646	7022	5096	4530	8272	6876	7518	6838	6350	7582	5920	5166	6732	6202	6242	3954	4980	6714	8460	6434	6542	3976	7914	7648	0	0	0	6126	7848	7520	7342
HN0609	2.11		185.962		186.97	[M-H]-	TRUE						FALSE		[PURPLE]		13070	11150	12092	12680	12800	10508	12760	12300	14268	12452	14154	12638	13000	11196	12662	14660	12868	14230	15402	13982	13772	12544	13164	13192	12154	12316	3098	14088	11568	12102	13950	11864	13566
HN0610	1.14		453.321		454.329	[M-H]-	TRUE						TRUE		[]		11480	18972	18430	15776	11092	11370	18914	14810	11938	14864	19986	19368	10642	12378	7274	11154	7622	6394	12086	18032	18166	16206	8866	11466	21322	8812	0	0	0	26730	17268	27478	28894
HN0611	9.92		89.0244		90.0317	[M-H]-	FALSE						FALSE		[PURPLE]		22734	29914	26372	23444	26002	20180	25076	23828	20966	27076	28740	25566	24388	30322	25268	18710	18576	20662	20694	26918	25280	27170	26372	19604	26462	20880	0	18498	18958	20274	21438	20684	18820
HN0612	7.15		237.129		714.409	[M-H-H2]3-	FALSE						TRUE		[]		18804	0	13538	15056	0	31698	0	11802	41790	12464	31186	16558	13778	17428	0	36468	53376	26328	0	9216	0	8842	21982	48796	19900	0	0	0	0	7968	0	0	0
HN0613	7.25		295.05		296.057	[M-H]-	TRUE						TRUE		[]		8878	11808	10658	9246	10152	10708	13156	12238	13506	10282	10750	9502	9596	9860	10256	12392	15866	9646	12574	11484	9858	10320	10816	19468	9976	17358	0	0	0	11332	10160	10884	10996
HN0614	7.47		212.065		213.073	[M-H]-	TRUE						TRUE		[]		6164	5544	5192	5018	4324	5066	7788	5760	3772	5808	4346	6698	5460	5724	5116	4590	2750	5408	4180	6620	5156	6158	5884	3448	3920	3206	0	0	0	6744	8276	6976	8162
HN0615	0.88		417.3		396.324	[M+Na-2H]-, [M-H]-	FALSE						TRUE		[]		30198	17304	21964	21302	17804	29966	24812	19672	29884	19550	17360	25134	11490	14642	22970	35926	18440	16898	18590	41686	27586	30788	16302	17384	27942	16040	0	0	0	21750	30422	27782	27906
HN0616	0.88		126.905		127.912	[M-H]-	TRUE						FALSE		[PURPLE]		21406	26206	20548	23380	28952	19932	25166	19622	20982	19856	21264	22682	22612	18988	19206	21812	22388	29396	18302	26336	22370	22434	19674	20650	34700	19772	9562	0	0	24746	22606	22114	19482
HN0617	7.34		242.065		243.072	[M-H]-	TRUE						TRUE		[]		15644	19462	17930	8050	7762	11444	6630	10184	6748	8958	9276	6730	8430	11628	9090	6186	3854	6652	5010	9574	7516	10166	17684	1490	10750	2606	0	0	0	8572	13632	5402	6148
HN0618	1.04		505.352		506.36	[M-H]-	TRUE						TRUE		[]		5128	9538	7892	5782	8076	4976	7506	6084	5820	6598	8946	6338	5220	6064	4276	5356	3204	6600	4818	7596	5762	6706	5664	4938	8268	4482	0	0	0	7232	8240	8938	9580
HN0619	0.49		266.964		267.971	[M-H]-	FALSE						TRUE		[]		0	25468	0	22206	0	13070	22220	18686	21190	0	26506	6582	11734	18586	11514	19554	15526	0	0	0	12348	0	5616	8718	14562	23642	0	0	0	24468	21994	33776	29742
HN0620	6.33		328.107		329.114	[M-H]-	TRUE						TRUE		[]		17868	19394	19376	16394	15910	12734	12628	18968	17724	12062	19240	13394	12932	10788	12924	10230	11128	7774	11118	10610	15684	14230	13462	10264	14448	7576	0	0	0	10726	14046	14306	10466
HN0621	0.59		227.201		228.21	[M-H]-, [M+Na-2H]-	TRUE						FALSE		[PURPLE]		151852	175016	150348	202136	233394	158784	167164	227018	214358	202662	144666	148744	162126	166238	191172	180908	184208	194232	165674	173578	167288	175616	156384	193576	182900	215800	19956	48646	40828	232946	174896	160800	133446
HN0622	6.04		595.288		596.295	[M-H]-	TRUE						TRUE		[]		12254	8898	18702	13804	21554	14462	10568	28006	18192	10442	13732	17274	13198	13826	15512	15562	9920	9364	25184	17124	22580	16238	8998	15584	18904	12602	0	0	0	28692	16228	18216	9698
HN0623	13.47		186.992		187.999	[M-H]-	TRUE						FALSE		[PURPLE]		5298	5220	5442	5514	5222	5524	4800	5092	5936	5062	5454	5032	5416	5558	4826	5018	6218	5560	6066	5444	4894	5136	4580	6904	4874	5708	7370	5834	7030	5142	5572	5552	4938
HN0624	10.99		425.08		426.087	[M-H]-, [M+Na-2H]-	TRUE						TRUE		[]		49342	50978	36686	43292	25692	37294	49482	48260	52870	33890	11654	4690	5932	5944	2242	2860	4108	4884	8882	9096	15900	18956	9474	9648	5520	12490	0	0	0	20956	28094	14346	31324
HN0625	0.9		405.3		406.307	[M-H]-	FALSE						TRUE		[]		14536	9122	10604	8470	17140	13982	10762	6972	8640	8318	10194	10130	5028	7602	8368	13278	8276	9132	7608	11292	9568	12228	7712	6850	12002	7352	0	0	0	10266	9914	11696	10672
HN0626	0.61		241.181		242.188	[M-H]-	FALSE						FALSE		[PURPLE]		13376	11532	6968	10430	7086	6714	9726	9454	12700	11160	9540	10414	12226	9364	10136	10202	7802	7264	9986	10226	14444	12152	13508	6976	12700	17816	0	3554	2158	9068	8470	9544	9638
HN0627	2.7		101.024		102.032	[M-H]-	TRUE						TRUE		[]		23450	11334	7726	9380	5060	13178	12624	10326	11948	5960	10120	18016	10054	14006	17538	7264	14498	7754	11394	13794	19846	8174	8790	5844	13136	5674	0	0	0	11482	11948	23898	15374
HN0628	0.92		425.326		426.333	[M-H]-	FALSE						TRUE		[]		12262	9488	7710	5854	16692	9260	8356	4992	5672	8768	7464	5930	5650	7760	8468	10830	8700	7266	4780	9636	5956	7722	5658	5990	7724	3156	0	0	0	7810	5542	8588	6824
HN0629	0.6		445.332		446.339	[M-H]-, [M+CH3COO]-	TRUE						TRUE		[]		224432	213944	250698	160494	151196	163646	214610	141150	196350	147344	133108	152374	128532	148834	153092	197448	127284	192454	202160	210182	162904	185508	159602	110502	185538	144968	0	0	0	147048	239190	137694	76210
HN0630	4.43		602.301		603.308	[M-H]-	TRUE						TRUE		[]		20966	3986	20978	16730	21134	25374	12220	26092	10646	23302	20234	22112	24090	17292	27240	16804	9886	16856	14688	34130	19886	25060	15520	11688	17106	13562	0	0	0	14568	8256	30334	11256
HN0631	0.6		509.384		450.371	[M+CH3COO]-, [M+Na-2H]-	TRUE						TRUE		[]		17452	31482	24570	14470	13894	16264	29632	19794	13130	15740	21468	18894	14334	18554	12672	17740	6208	9718	13892	20114	16760	22214	15092	13114	24914	13022	0	0	0	21326	27024	21152	30576
HN0632	0.6		567.462		568.47	[M-H]-, [M+Na-2H]-	FALSE						TRUE		[]		36290	50560	49676	17654	31598	29762	44180	24636	24288	30866	37312	21806	31022	28788	27306	29304	22126	14594	27742	41024	26522	32812	31990	22994	29202	15194	0	0	0	41186	25666	23324	38574
HN0633	6.11		310.15		311.158	[M-H]-	TRUE						TRUE		[]		14780	19786	13814	14470	11392	10898	8306	15088	11432	7466	10766	13316	10298	8184	7862	9260	10324	7892	15940	10232	11632	11894	14872	9474	15320	7674	0	0	0	8134	12098	14124	11776
HN0634	4.89		221.012		222.019	[M-H]-	TRUE						TRUE		[]		27772	34522	27198	29536	27780	28298	27252	25804	34290	32850	27586	22436	27588	31150	29598	26228	30932	24956	27688	28168	25974	24682	26482	29710	22932	26180	0	0	0	28364	23402	18098	24174
HN0635	0.93		341.269		342.276	[M-H]-	FALSE						TRUE		[]		8688	11036	9914	11986	16750	8380	14996	9130	13426	17500	11282	11934	5916	6874	12392	11988	7110	6404	9338	9378	12472	14260	8022	5276	8906	8606	0	0	0	11800	11542	11476	13528
HN0636	6.3		349.002		350.009	[M-H]-, [M-H-H]2-	TRUE						TRUE		[]		29872	14520	101888	2000	0	0	2950	9632	5086	13212	7750	26820	25532	12304	10730	45382	26086	2448	65412	4232	12134	45362	4942	11544	2940	0	0	0	0	2500	30846	10278	59418
HN0637	1.63		78.9188		79.9261	[M-H]-	TRUE						TRUE		[]		104358	131808	81678	142592	80166	133912	140178	93268	87650	135430	109976	100312	96564	172586	100906	56252	68014	106662	86592	73308	61442	99802	93494	70808	122090	66220	1460	3090	2880	100718	111338	143536	136764
HN0638	0.56		363.326		364.334	[M-H]-	FALSE						TRUE		[]		90018	109334	190230	124144	59190	124002	135084	138804	108696	118858	113148	119978	114364	91956	121498	110268	103572	106162	133508	150922	132622	120378	94550	78690	132062	102204	0	0	0	92988	129098	109362	160920
HN0639	0.89		236.105		237.112	[M-H]-	TRUE						FALSE		[PURPLE]		25176	26230	26254	36632	23274	30996	34698	18760	35012	39294	14216	30436	18222	25772	34862	51030	69240	26260	27580	24028	31044	26976	43252	22884	32470	30654	7192	23256	24460	15670	22414	23182	14460
HN0640	1.56		84.9386		85.9459	[M-H]-	FALSE						TRUE		[]		7432	8136	7626	8120	6398	5952	6092	6982	6760	6994	7108	8540	7132	7246	7242	7274	7102	5850	6484	7222	7270	7222	7482	7570	7436	6692	0	0	0	6782	8920	6854	7204
HN0641	5.77		239.077		240.084	[M-H]-	TRUE						TRUE		[]		11590	12662	11746	11274	9742	11662	10808	13418	12998	11592	6398	12678	11976	12440	12572	14118	12008	12062	12580	10506	12230	11994	10890	11218	13056	10414	0	0	0	11612	12452	13040	11958
HN0642	5.98		619.288		620.295	[M-H]-	TRUE						TRUE		[]		17242	5896	14010	17352	20448	24832	9492	31324	21836	14322	16630	21326	10600	15176	21648	21692	16376	15844	23282	20296	25118	17632	12694	16930	20302	18152	0	0	0	29054	15724	27946	8456
HN0643	1.04		213.149		214.157	[M-H]-	TRUE						TRUE		[]		12920	10136	9818	7532	9706	7676	9236	12946	16814	12906	13504	11700	10592	7564	12534	7248	7438	6414	8090	10580	16118	10360	8796	6530	11886	15024	0	2210	2070	9814	9014	13606	10452
HN0644	8.35		232.047		233.054	[M-H]-	TRUE						TRUE		[]		6604	6326	7322	7612	9374	7878	7128	9366	6920	8386	9162	8936	4614	7766	8656	7358	5648	9452	7942	7276	9108	9390	8258	6666	6860	5086	0	0	0	8264	9568	7328	8438
HN0645	9.47		539.138		540.145	[M-H]-	TRUE						TRUE		[]		23758	82852	64038	67088	14318	25192	11854	19202	50182	15094	100716	127746	13890	70726	67782	22668	26880	13910	18404	94410	16714	8228	29896	12320	22078	68626	0	0	0	10154	21920	23450	21476
HN0646	12.13		171.015		172.022	[M-H]-	TRUE						FALSE		[PURPLE]		9264	9944	10428	9970	10266	10326	10562	10708	11990	10198	9706	10224	10956	10594	10594	10322	10404	10234	10922	9824	10770	10310	10090	12628	10762	12204	6950	4034	0	9948	8936	9778	9518
HN0647	10		201.038		202.045	[M-H]-	TRUE						FALSE		[PURPLE]		10446	11942	11178	9780	11654	12464	14158	10414	10654	12460	9306	12302	13044	12008	12362	10758	10486	12336	11352	14262	10848	12240	13122	11438	12438	11318	0	25284	0	16460	12744	11960	11528
HN0648	8.07		203.022		204.03	[M-H]-	TRUE						TRUE		[]		12108	11292	12940	13636	13894	13808	15350	15500	0	17226	0	10492	16054	15126	16192	15750	0	17730	16310	14408	15572	16680	15640	15934	16738	0	0	0	0	17142	0	13950	16460
HN0649	0.86		495.404		496.411	[M-H]-	TRUE						TRUE		[]		47590	31050	27714	26638	36240	24072	63448	19396	19544	47704	31838	28544	14642	27250	31408	42870	16772	13612	17100	35836	23346	39584	21018	14332	27472	15238	0	0	0	31950	36672	19718	35546
HN0650	0.89		121.102		122.109	[M-H]-	TRUE						TRUE		[]		14284	29750	96544	32044	40700	61882	42608	93206	60622	31664	87734	85726	33528	40788	40994	41444	26488	42718	50552	52190	129344	74378	42800	12900	107422	106238	0	0	0	64230	47708	78670	39468
HN0651	0.56		385.311		386.318	[M-H]-	TRUE						TRUE		[]		167334	229650	110046	402282	202712	180478	175084	404554	304714	186732	260334	249826	193044	133176	247838	343752	153058	302610	271422	298594	253722	214138	213408	272712	241018	210854	0	0	0	190494	200668	154504	164302
HN0652	2.16		85.0295		86.0367	[M-H]-	FALSE						FALSE		[PURPLE]		3820	4346	4464	4470	3484	3536	4450	4918	3974	4268	3578	4414	4068	5492	3134	4604	4390	4568	4420	4658	4536	4762	3854	4644	5810	4314	722	0	1484	3976	5632	4794	4752
HN0653	7.36		87.0086		88.0159	[M-H]-	FALSE						TRUE		[]		24230	14858	22286	19684	22290	6512	14758	10892	12638	18438	15584	15056	18830	17966	7758	12314	11228	18228	13272	19184	21082	15952	14594	11856	19448	10124	2274	1730	1706	14558	14074	20308	14538
HN0654	8.16		242.08		243.087	[M-H]-	TRUE						TRUE		[]		929486	1161198	476612	135232	419110	227044	924570	349524	103510	628478	274186	359540	314902	689198	320848	260268	77802	191690	162504	1052036	297804	634744	463376	72572	378118	101374	0	0	0	138152	93820	154636	709938
HN0655	0.75		171.139		172.146	[M-H]-	TRUE						TRUE		[]		39470	53890	33760	75084	32180	32230	64222	64504	58026	80772	28606	36632	30368	30276	56678	41956	62414	38884	58618	75362	69842	52558	41896	32102	63872	48068	8616	26574	23870	58910	32682	103692	27888
HN0656	7.61		334.105		335.112	[M-H]-	TRUE						TRUE		[]		19450	16262	22232	21732	20812	22044	14942	21522	23116	18110	26338	21392	19706	17638	17508	16506	18608	16012	16428	11652	22510	13180	17360	17690	19666	15396	0	0	0	11302	13932	9034	14848
HN0657	5.71		269.088		270.095	[M-H]-	TRUE						TRUE		[]		32920	44290	40792	41956	37084	39362	41516	41568	42826	41932	39374	37916	45880	41400	41256	39476	43406	35948	41342	39492	35146	40902	42898	41078	41192	41006	0	0	0	41048	35992	37420	35642
HN0658	8.82		102.056		103.063	[M-H]-	TRUE						TRUE		[]		29796	28802	25668	24562	28980	23890	25424	31290	25608	24392	38152	27600	33366	34488	32322	31250	23338	26006	25630	28550	28160	28976	22908	24094	32846	25094	0	0	0	23146	24484	27178	26142
HN0659	1.78		155.063		156.07	[M-H]-	TRUE						TRUE		[]		7570	7438	7002	7944	5098	6730	5946	7696	6520	6512	5538	8326	5994	5252	7060	6302	5414	5092	5630	6836	6016	6210	5856	4816	5862	3890	0	0	0	5436	8874	7100	5656
HN0660	0.56		365.342		366.35	[M-H]-, [M+Na-2H]-	TRUE						TRUE		[]		315056	132826	195414	171458	91128	163462	160340	173576	122502	172842	106492	197478	174188	138658	250472	181772	165704	149262	158830	210032	271696	179532	154772	105602	201846	148738	0	0	0	106532	109382	169852	233892
HN0661	0.47		349.002		350.009	[M-H]-	TRUE						TRUE		[]		153738	38580	115814	0	24602	4264	6434	24220	84580	36610	38122	47276	53764	24506	20546	97902	49962	2422	278216	20294	24462	85840	37286	12876	8858	5132	0	0	0	5720	45068	10410	63030
HN0662	6.11		287.994		228.98	[M+CH3COO]-, [M-H]-	TRUE						FALSE		[PURPLE]		13416	13252	12040	12326	11758	11492	10812	11564	11700	11102	10818	13018	12278	11812	11308	11704	11146	10708	12982	11516	11954	12344	13178	12498	12882	11184	0	2862	2356	11020	11230	11762	12082
HN0663	5.69		215.033		216.04	[M-H]-	TRUE						TRUE		[]		60594	71586	62780	71488	60470	65354	61124	69388	58710	58342	57618	61676	66822	67032	66296	69212	68128	49542	75074	66922	68068	66036	72798	69590	67834	66646	0	0	0	64966	64090	69466	56178
HN0664	0.6		465.321		466.328	[M-H]-	TRUE						TRUE		[]		8368	8696	9446	5554	6234	5958	0	4922	5186	6406	6836	7224	6362	7790	4488	8352	5898	7580	5020	7318	6558	6034	5970	0	6766	4300	0	0	0	6004	6734	3130	7852
HN0665	4.32		694		695.007	[M-H]-	TRUE						TRUE		[]		8938	8720	7840	8508	7576	8520	8338	7910	8222	7802	8274	8518	8114	8812	7468	8748	8240	8344	8324	8106	8076	8138	8500	8112	8482	8992	0	0	0	7214	7774	8656	8598
HN0666	10.18		131.082		132.09	[M-H]-	TRUE						TRUE		[]		38768	42730	34888	31708	31712	92900	24642	33194	30516	29520	40122	32656	21330	41038	25766	19402	22076	19068	26528	26806	24368	31672	25332	20310	40134	19944	0	0	0	20074	23598	20964	26112
HN0667	1.4		305.176		306.183	[M-H]-	FALSE						TRUE		[]		4040	7290	7174	7850	4654	4214	5826	10644	3896	5502	12536	6722	3354	7396	3000	5356	2088	4062	6040	3748	4634	6846	3262	2978	6120	3512	0	0	0	8726	8328	7036	8670
HN0668	0.58		397.368		398.375	[M-H]-	FALSE						TRUE		[]		153358	96724	174886	37650	47270	69380	99410	35146	28984	63700	66142	41164	86266	24826	73598	87572	60496	30054	64476	83372	46520	62506	83576	79514	98902	51380	0	0	0	75928	46016	43192	99354
HN0669	6.36		71.0138		72.0211	[M-H]-	FALSE						TRUE		[]		13762	14934	11010	16256	10696	12822	12680	16556	14600	11466	12330	12154	11558	16006	12694	16714	15468	14950	17196	15780	13740	14882	14398	13574	16740	11178	0	0	0	17660	15164	17668	15166
HN0670	8.49		331.113		332.121	[M-H]-	TRUE						TRUE		[]		5824	10480	8004	6350	7054	6650	6534	7152	6002	7320	5332	5542	5492	4176	5106	5084	2934	3824	4094	6100	7180	8012	5550	3778	5640	2692	0	0	0	5992	5874	9338	5964
HN0671	0.6		445.296		424.32	[M+Na-2H]-, [M-H-H2O]-, [M-H]-	TRUE						TRUE		[]		10332	11736	9070	8920	12794	8450	10312	8088	7594	8322	12272	8114	9746	10324	6168	8326	6288	8304	8602	11002	11434	11212	7924	7774	14834	7804	0	0	0	8196	7528	7640	4764
HN0672	7.37		145.999		147.006	[M-H]-	TRUE						TRUE		[]		9552	11574	8522	12760	11260	10304	11320	15170	9828	13078	10756	11200	14278	11856	12400	11670	7526	9494	9958	12468	11556	13228	10010	9618	12178	10554	0	0	0	13024	11488	13522	11148
HN0673	0.5		333.007		334.014	[M-H]-	FALSE						TRUE		[]		22832	17502	33620	0	11874	4546	5828	11452	8982	14212	17880	17126	15422	7254	6220	50230	10962	0	81014	9234	3118	24130	12782	9352	8800	2420	0	0	0	2634	9012	11978	22114
HN0674	6.73		291.007		292.014	[M-H]-	TRUE						FALSE		[PURPLE]		8006	7730	7676	7264	8314	7220	7212	7626	8250	6838	6620	7292	6922	8004	6484	6950	6628	7810	7326	8044	8086	7264	7942	6742	6342	7850	2526	5104	4468	8716	7544	7608	7144
HN0675	0.59		555.441		556.448	[M-H]-	TRUE						TRUE		[]		47900	32724	60486	42118	38392	53906	44904	45278	42232	45280	69224	31026	45992	36116	52628	32216	26204	35276	57802	56312	53888	39318	35228	47606	51306	49658	0	0	0	57638	34200	35498	111606
HN0676	1.12		321.207		322.214	[M-H]-	FALSE						TRUE		[]		4198	7250	6198	4040	3814	5690	4978	4616	2690	3956	10170	4846	2772	5224	4420	4346	1868	2950	3600	4630	4206	6168	3038	3388	4800	4338	0	0	0	5140	5162	6258	9752
HN0677	4.51		544.317		545.324	[M-H]-	TRUE						TRUE		[]		3622	0	6352	9680	5804	7558	0	4948	6820	8546	5112	5888	5736	2886	9846	4932	4520	5090	4304	4906	5096	4866	5096	3222	5106	3914	0	0	0	10668	10298	8618	2756
HN0678	2.79		852.61		853.618	[M-H]-	TRUE						TRUE		[]		7660	5346	3646	4730	4880	6568	5014	4650	4362	4890	5952	6328	4912	6134	6462	4844	3380	4458	3618	7680	5538	7256	4530	3192	3936	4504	0	0	0	4430	4638	4384	3962
HN0679	0.6		479.337		458.36	[M+Na-2H]-, [M-H]-	TRUE						TRUE		[]		17238	25750	22246	13200	12992	13248	19748	15266	14634	12648	21454	16124	11736	17806	10132	14500	7108	11998	11950	17870	14574	15666	11832	12424	20906	10348	0	0	0	18526	18368	21262	27514
HN0680	8.97		343.994		345.002	[M-H]-	TRUE						TRUE		[]		15010	6272	9928	12332	16328	27756	5842	7786	32444	7316	25638	13496	10126	12614	11814	34588	41052	28846	35682	3742	9926	4622	16444	25174	14434	41230	0	0	0	3910	3928	2898	6190
HN0681	8.66		212.02		213.028	[M-H]-	TRUE						TRUE		[]		6974	8872	7566	7480	6490	6674	7904	8270	6704	7710	7368	8616	7884	9212	8232	8202	6598	6864	7214	8250	8786	8826	7858	6552	7974	6058	0	0	0	7802	6864	8758	6040
HN0682	0.44		308.84		309.847	[M-H]-	TRUE						TRUE		[]		10536	16816	34836	31810	7026	14556	22176	6682	26378	38324	9974	7330	14048	8036	14652	1692	12900	12686	1518	8532	8664	12442	10238	11284	14878	2324	0	0	0	27850	14348	27378	22484
HN0683	5.83		450.921		451.928	[M-H]-	TRUE						TRUE		[]		40734	39448	46268	35812	46432	46426	41388	38450	45138	41650	49938	36154	41288	40946	45688	43574	46102	36034	38472	41770	40244	33842	34052	42802	32984	49778	0	0	0	35858	34288	38946	33916
HN0684	3.05		844.57		845.577	[M-H]-	TRUE						TRUE		[]		10146	4930	16658	16670	17482	19178	8976	16514	18460	12286	12956	13182	14672	8812	15200	13100	20616	10372	21290	10784	12660	11524	10376	14404	12130	14710	0	0	0	17786	13478	11924	8426
HN0685	4.75		233.078		234.085	[M-H]-	TRUE						TRUE		[]		10306	10182	14222	16028	12836	9832	18576	17740	8876	10072	8040	5982	8956	8478	9882	18418	12556	8386	9298	8722	8632	12324	13918	7320	14100	7592	0	0	0	13566	10818	13692	10680
HN0686	3.58		89.0244		108.043	[M-H-H2O]-, [M+Na-2H]-	TRUE						TRUE		[]		53240	54554	54992	47244	68662	35860	47820	56928	41190	52104	52050	38562	59744	45060	63082	63532	39506	40068	48880	79546	60190	78096	61732	26170	62948	35300	4908	2418	3016	41738	70128	57030	54808
HN0687	1.21		521.347		522.355	[M-H]-	TRUE						TRUE		[]		4386	12292	10578	7016	3668	6408	5364	7730	3444	3418	3328	6664	3678	3030	5824	8170	3330	3154	2442	5758	7222	3424	4378	4990	5324	2174	0	0	0	6214	7808	8888	5172
HN0688	7		266.081		267.089	[M-H]-	TRUE						TRUE		[]		35490	18058	28472	34692	46290	67680	23982	30366	68916	28960	50204	37286	30940	30594	42042	71942	80304	65138	60044	15198	35762	17886	39978	76986	35162	84006	0	0	0	20448	24372	14914	26364
HN0689	7.37		179.056		120.042	[M+CH3COO]-, [M-H]-	TRUE						TRUE		[]		15894	16066	14126	13008	13358	7842	9382	14320	11038	12764	15486	13032	13848	15390	10416	12874	14496	10828	14940	11124	15248	10702	11376	12782	17278	11996	0	0	0	9456	8454	13348	12956
HN0690	4.75		503.322		504.329	[M-H]-	TRUE						TRUE		[]		1318	4038	9844	5346	3500	4614	3998	7316	4502	7190	13470	12146	3198	7062	4404	6054	1686	1482	2854	7034	12740	3904	4298	3652	6844	4280	0	0	0	5006	7946	5172	5870
HN0691	1.08		333.207		334.214	[M-H]-	FALSE						TRUE		[]		10666	7902	7244	9178	7902	12832	6976	9156	4030	6618	8070	7224	5664	9066	8462	6838	5124	7246	7358	11938	6822	11138	9962	4762	5882	6188	0	0	0	8060	7158	10184	9632
HN0692	0.61		337.238		316.261	[M+Na-2H]-, [M-H]-	TRUE						TRUE		[]		17402	26434	19872	17554	17510	17378	20216	24866	15158	14994	34346	27090	14610	18238	21976	15718	30684	17320	13276	22806	24590	22138	18558	18518	21406	16640	0	0	0	17486	15796	18950	19314
HN0693	1.02		441.357		442.364	[M-H]-	FALSE						TRUE		[]		13490	16492	14362	11982	19502	11646	18242	7554	12058	14318	14912	9714	7242	13356	8988	9996	7848	10882	7196	13802	7232	10926	9506	8602	15820	5848	0	0	0	17664	9276	15338	15104
HN0694	0.87		551.466		552.474	[M-H]-	TRUE						TRUE		[]		25808	23438	38132	14208	28592	19010	36512	13756	16368	30108	28700	15756	17816	21138	13342	17514	16654	7820	11750	29526	14782	23568	11386	13804	18490	5872	0	0	0	34210	14526	20382	18342
HN0695	6.58		688.076		689.083	[M-H]-	TRUE						TRUE		[]		10570	10046	11938	11676	10234	10316	5900	11644	9076	9966	11520	9322	9910	7704	8410	8406	12946	6416	8648	6618	7732	10254	7634	8640	14526	8130	0	0	0	7602	7786	7526	8260
HN0696	1.05		409.295		410.302	[M-H]-	TRUE						TRUE		[]		7766	12252	10138	6810	10174	8414	11290	9756	8492	9494	15886	9012	6960	10094	6034	8638	5508	7790	8430	10362	6780	8432	6126	6634	11214	6440	0	0	0	8974	11352	12496	13486
HN0697	5.01		487.131		488.138	[M-H]-	TRUE						TRUE		[]		7682	9296	6688	6666	6878	4276	9670	8658	4170	7334	7134	5456	7196	8024	7434	6172	6576	4474	3394	6094	7380	6382	5764	3830	7184	4736	0	0	0	5402	6250	5770	7848
HN0698	7.16		735.269		736.276	[M-H]-	TRUE						TRUE		[]		7204	6604	6850	7536	6798	6848	7622	7806	6324	7564	5948	7884	7356	6208	8252	7034	6680	6722	7186	7106	7056	7326	7124	7364	7692	6578	0	0	0	7912	7462	6814	7330
HN0699	6.11		283.164		284.171	[M-H]-	TRUE						TRUE		[]		10162	12364	9186	7558	4864	4372	3552	6822	5182	3812	4058	7630	5082	2898	2580	3406	3562	1816	6898	3916	6068	5474	8160	3180	7528	2158	0	0	0	2324	3778	5718	3872
HN0700	1.48		183.102		184.11	[M-H]-	TRUE						TRUE		[]		13252	12918	16736	5788	14552	6532	11274	17476	13842	8894	23204	14388	5762	5250	7702	4406	7486	3060	16844	8130	14652	15458	6934	6200	15092	6946	776	1668	1644	7284	8346	15320	12106
HN0701	0.47		211.036		212.045	[M-H]-, [M+CH3COO]-	FALSE						TRUE		[]		68828	32022	28140	18736	49186	31792	26428	57808	34994	34182	47490	22078	34190	37164	72916	41498	23678	36646	16834	62186	27758	103422	33172	20596	50638	35046	0	0	0	44376	42284	40878	31332
HN0702	4.26		193.979		194.986	[M-H]-	TRUE						TRUE		[]		8112	7918	8396	7004	8476	8496	8064	8462	6364	8270	7678	8194	8730	8954	6706	8752	7702	8312	8472	8332	8292	8814	8524	8206	8416	7894	0	0	0	6376	9232	8794	8956
HN0703	0.57		149.009		150.017	[M-H]-	TRUE						FALSE		[PURPLE]		18786	19824	16086	21802	23460	27434	15080	20158	27050	16174	17692	18594	17984	19884	18190	27770	18220	28204	18076	12444	11034	15594	16328	32542	18696	38782	39668	95606	83738	41730	20572	18494	13180
HN0704	0.5		379.122		380.129	[M-H]-	TRUE						TRUE		[]		29868	26244	32322	12116	40998	17936	15488	0	21670	43194	29524	13492	31022	13450	12238	12836	18216	12266	22300	40304	37460	29558	20612	25274	27250	12968	0	0	0	23860	19804	17702	11626
HN0705	3.53		117.056		118.063	[M-H]-	TRUE						TRUE		[]		23202	15406	20242	13672	15292	8776	6946	15964	13764	14124	15080	21434	21154	10312	23024	19934	9860	10980	18042	21330	30020	16978	15768	8190	15310	8484	0	0	0	11132	24718	14066	17426
HN0706	6.96		214.069		215.077	[M-H]-	TRUE						TRUE		[]		18782	16566	11118	12686	6968	13394	6936	9738	15060	10324	15508	15344	12684	12754	15058	5220	8126	6446	10250	11304	17510	10718	10552	5464	12968	12102	0	0	0	9418	13546	17190	9364
HN0707	0.6		221.154		222.162	[M-H]-	FALSE						FALSE		[PURPLE]		22340	21386	21206	24606	17888	18878	24288	17480	24552	21576	16806	23392	20272	24284	23276	34010	41610	21186	21192	18188	22012	21632	31206	23586	25234	36852	7150	11474	13558	13714	17918	17424	16884
HN0708	0.45		239.067		240.074	[M-H]-	FALSE						TRUE		[]		25526	22114	17550	12488	17588	14506	13804	21460	12814	15800	30628	11308	13392	22724	35152	14878	0	35436	8924	21780	20040	24166	17994	8420	15120	17812	0	2118	2176	16044	16618	19066	15850
HN0709	8.71		243.06		244.067	[M-H]-	TRUE						TRUE		[]		6018	5172	5728	5046	5764	7372	4402	6286	6368	5202	6582	5646	4424	4546	5170	6050	7572	5624	5950	3822	5058	4656	4936	7044	4984	7504	0	0	0	4898	4010	4884	5122
HN0710	7.48		283.113		284.12	[M-H]-	TRUE						TRUE		[]		19644	20134	22528	25144	22946	18876	19432	23516	24074	21130	23748	21798	19004	21790	24136	15524	16090	22280	20730	23018	23234	15758	20274	18314	19268	9258	0	0	0	23090	21986	22622	20498
HN0711	12.09		343.037		344.044	[M-H]-	TRUE						TRUE		[]		6076	6298	8888	12714	8680	29608	5220	6588	80536	5842	21038	9602	15786	10114	11612	34828	198572	18448	62104	5626	10108	4114	6980	210672	13964	177920	0	0	0	4630	6838	5932	7302
HN0712	0.54		339.2		340.207	[M-H]-	TRUE						FALSE		[PURPLE]		65068	361960	74374	45224	57000	80812	52462	100786	108340	246974	59884	42274	130440	69666	226278	31394	105462	97610	89218	58692	57364	52934	136318	125316	56564	75888	22888	104418	113566	119508	58834	30676	69880
HN0713	7.15		951.386		952.393	[M-H]-	TRUE						TRUE		[]		6614	0	4556	6038	7586	14390	2618	3572	18082	2942	12794	7478	4940	6194	5800	17716	27886	11078	18550	0	4012	1718	8556	23132	7134	24332	0	0	0	2024	2294	1864	2134
HN0714	6.58		633.184		634.192	[M-H]-	FALSE						TRUE		[]		7010	9260	7722	7482	7386	8426	8186	8420	8132	7788	8120	8864	7998	8404	7830	8692	7802	8128	8200	10346	8580	8790	8368	11080	8112	8540	0	0	0	8224	7098	7590	7376
HN0715	1.89		115.04		116.047	[M-H]-	TRUE						TRUE		[]		268108	301118	207038	286608	167838	204456	216328	289328	242236	242842	165504	257028	176814	218978	257754	212166	166020	187844	215540	301248	248764	235972	203998	171632	251026	136400	0	0	1544	255028	343888	297724	276966
HN0716	0.6		341.269		342.277	[M-H]-	FALSE						TRUE		[]		8274	14640	14638	10776	5998	5858	11090	11784	12250	9270	19906	12900	7264	8206	5986	7258	5536	5422	7000	5432	8902	8512	9908	6974	10752	8740	0	0	0	8682	12332	9404	9390
HN0717	6.74		198.075		199.082	[M-H]-	TRUE						TRUE		[]		40818	44660	31854	33862	18998	23670	18068	29816	31596	21162	31044	30968	26670	22374	24148	21744	21624	17610	30354	23588	33168	22466	31832	20340	31890	13996	0	0	0	18262	24698	26568	23104
HN0718	0.56		437.362		438.37	[M-H]-	FALSE						TRUE		[]		52238	75398	121402	65822	24764	28074	47864	89396	66386	32912	95796	70498	34998	52512	55142	21872	19360	89886	39616	25394	25568	33008	46700	47946	93334	23992	0	0	0	99590	84102	62276	47438
HN0719	10.11		208.934		209.942	[M-H]-	TRUE						FALSE		[PURPLE]		8536	9748	9252	9830	9602	10388	9590	10390	9776	10078	9684	9810	10398	11426	10500	10042	10428	8472	9516	9596	9592	11192	9906	10322	11684	9984	2714	2492	0	8556	8410	8716	8690
HN0720	5.15		127.051		128.058	[M-H]-	FALSE						TRUE		[]		4888	9524	6630	7914	4982	2622	5360	6794	5846	9180	10840	4386	8076	9166	5824	5676	4450	2522	0	1224	8276	4632	3184	1578	2838	6962	0	0	0	2650	6478	3594	5682
HN0721	0.88		61.9884		62.9956	[M-H]-	FALSE						TRUE		[]		15062	25430	17780	9438	14774	15226	13976	17220	13182	14364	17834	14180	26760	18126	14584	9496	9708	17570	18528	12826	11830	13640	16324	18802	14370	18234	816	0	1378	11964	14126	13488	19150
HN0722	0.6		407.316		408.323	[M-H]-, [M+CH3COO]-	FALSE						TRUE		[]		18494	16724	14192	9476	13668	12544	11600	8894	10296	9200	14052	10236	9918	10900	8556	12084	8062	8484	11204	11582	9290	11874	8576	10466	10214	7534	0	0	0	14988	9620	11044	15064
HN0723	5.21		317.058		318.066	[M-H]-	TRUE						TRUE		[]		10838	14726	12212	13710	10410	13902	13602	13152	12912	13386	12042	11132	12650	11258	13566	13410	14872	12010	12588	12328	12024	14168	12068	13152	11448	13696	0	1138	1538	14054	12682	14712	11672
HN0724	9.86		174.937		175.944	[M-H]-	TRUE						TRUE		[]		5632	7554	6482	5520	6896	7652	6670	7608	8018	5778	7114	6928	7894	7304	7072	7000	6644	7308	6720	7978	6564	6466	7056	8100	6766	6916	0	0	0	8532	6878	5826	5936
HN0725	0.91		367.284		368.291	[M-H]-	FALSE						TRUE		[]		11354	6730	7076	8450	12168	6362	10392	5722	7160	9054	10980	7938	2226	5962	5342	8130	4630	4878	5636	7212	7548	8184	4530	4122	7806	5118	0	0	0	7922	9666	9108	12438
HN0726	4.83		512.267		513.275	[M-H]-	TRUE						TRUE		[]		0	18716	0	0	12328	8252	26646	19454	1364	0	26564	1488	0	14426	0	0	0	896	0	5052	0	0	34186	5122	1456	26010	0	0	0	29748	0	6790	1704
HN0727	9.92		263.136		264.143	[M-H]-	TRUE						TRUE		[]		8408	6756	8218	7010	7242	6498	8062	7484	6768	8058	7696	6578	5640	9460	8084	5658	6562	5316	6210	7554	7574	7834	7550	5426	7680	6990	0	0	0	6846	6520	6572	3960
HN0728	0.49		439.248		440.256	[M-H]-	FALSE						TRUE		[]		90838	71766	68694	92104	156838	90608	59352	55074	58628	61740	41778	52256	54416	34644	55718	45642	40856	38082	110072	53476	145688	76038	105838	85436	120224	51708	0	0	0	50882	32576	27990	27412
HN0729	9.82		336.858		337.866	[M-H]-	TRUE						TRUE		[]		11814	12960	12774	10784	12072	12892	13248	13046	12284	12368	12118	12484	13646	12664	12354	12912	14468	13104	14282	13318	12946	13668	13194	13190	13616	12942	0	0	0	14928	11468	11558	12278
HN0730	1.39		141.128		142.136	[M-H]-	FALSE						TRUE		[]		10320	8648	8890	6796	6412	3390	6772	7808	6482	8304	9636	7552	4008	4476	6008	3906	4282	2838	6172	5778	8280	8916	5510	4208	7230	6426	0	0	0	4304	5854	5886	5744
HN0731	0.45		363.018		364.025	[M-H]-	TRUE						TRUE		[]		171886	23010	75500	0	49222	3414	0	7946	109096	105264	63280	2700	46270	22120	0	2700	7840	0	75652	71578	0	1580	2228	1432	28914	1894	0	0	0	0	42084	0	1912
HN0732	1.05		405.264		406.271	[M-H]-	FALSE						TRUE		[]		7274	14438	14380	5952	12168	10702	11348	6286	7930	6498	10878	8472	4886	8638	5608	8278	7970	7810	5448	10036	8624	7504	5606	5730	11144	9006	0	0	0	11064	8394	14942	11462
HN0733	0.61		844.605		845.612	[M-H]-, [M-H-H2O]-, [M+Na-2H]-	TRUE						TRUE		[]		23256	7632	42770	38708	40368	31734	18460	38752	42588	42314	50220	39688	40346	30632	37540	49074	58484	39568	56956	27744	37262	28376	26896	41676	33570	33994	0	0	0	35192	37242	18194	18744
HN0734	1.15		271.191		272.199	[M-H]-	FALSE						TRUE		[]		6450	9454	4132	11904	12452	3648	5910	4450	4252	5850	8036	5232	4618	3882	5516	2970	3136	3540	3690	5400	6688	7534	5430	3628	3500	3816	0	0	0	5044	7964	7232	8240
HN0735	6.77		171.027		172.034	[M-H]-	TRUE						FALSE		[PURPLE]		23030	25158	27740	26862	28398	33840	27926	26172	32940	28868	23174	24086	26764	25218	27082	24256	24506	27110	26070	27436	26614	27198	27104	33000	23876	26344	17564	22738	22516	34064	34928	31806	25424
HN0736	0.61		746.511		747.519	[M-H]-	FALSE						TRUE		[]		10970	13712	5246	6290	4402	7224	11550	7708	4596	6988	10090	8290	4876	12456	6842	4182	3298	6622	6786	9254	7436	9368	4852	4286	9896	6350	0	0	0	3218	3238	5306	8264
HN0737	9.91		383.192		348.223	[M+Cl]-, [M+Na-2H]-, [M-H]-	TRUE						TRUE		[]		23646	28022	28490	25404	29660	23708	24090	29432	26006	28302	31816	31310	21980	29572	32806	19290	17818	17422	22232	27600	28498	28536	26182	22242	33032	22208	0	0	0	17622	20690	18402	14022
HN0738	0.61		389.269		390.276	[M-H]-	FALSE						TRUE		[]		20538	15766	16288	8236	11396	11324	16220	11688	10020	9140	13664	10326	9452	10764	9340	14292	5648	8406	9560	17906	13188	20178	10050	7788	15872	11076	0	0	0	16566	18966	11926	26788
HN0739	2.87		826.594		827.601	[M-H]-	TRUE						TRUE		[]		9632	7812	5218	7286	6086	7152	5978	5586	6280	7154	6412	11052	6798	7384	8250	5340	4930	6126	5572	11058	8586	7420	5538	4158	4378	4288	0	0	0	5922	5516	5344	3548
HN0740	7.99		109.041		110.048	[M-H]-	FALSE						TRUE		[]		13810	16286	16700	13610	18616	17518	13494	16558	17454	13236	15720	16168	12108	13900	13220	14984	18600	14660	15716	14820	13980	15296	13362	18644	17292	19550	0	0	0	13248	13308	14196	14204
HN0741	0.45		149.061		150.068	[M-H]-	TRUE						TRUE		[]		11912	6904	6752	14970	27568	8104	16470	11582	5384	15224	16950	14666	16386	35996	28696	10606	9252	12632	9892	5300	7332	4062	7640	7340	10260	8288	0	0	0	17754	33978	9628	4282
HN0742	10.09		232.924		233.932	[M-H]-	TRUE						FALSE		[PURPLE]		11022	10284	10136	10312	8952	11584	10556	11122	10388	8172	9586	9988	10600	10016	10194	9090	9700	9528	9420	8874	9226	0	9288	10048	10704	8764	11076	9574	9132	9510	11506	12930	9896
HN0743	4.88		465.249		466.256	[M-H]-	TRUE						TRUE		[]		6188	8326	6550	12972	35148	6546	11210	14780	50968	12176	20406	12434	5958	82454	6368	10040	11772	10846	5410	15396	12036	37982	4828	6224	7556	10674	0	0	0	18198	13402	20240	15960
HN0744	0.56		393.373		394.38	[M-H]-	FALSE						TRUE		[]		89248	53242	81574	34096	39244	45616	44948	33118	43528	38376	75674	36558	66768	37312	48898	60760	43718	26260	69684	61738	60460	51732	54340	59724	64960	41276	0	0	0	47274	33254	48660	75810
HN0745	7.28		141.017		142.024	[M-H]-	FALSE						FALSE		[PURPLE]		17044	22318	20964	20204	16932	15504	23040	23882	13850	24084	14440	18058	20736	17158	20874	14596	9048	15454	14532	25138	19364	22782	16740	9962	16376	9134	8010	0	18118	25688	26274	25520	21956
HN0746	6.25		128.035		129.042	[M-H]-	TRUE						TRUE		[]		5012	4526	5014	4798	6156	2936	0	4320	5094	5468	3680	2932	5744	3784	4674	4426	5636	3386	5124	3936	4634	5638	0	3768	5826	3654	0	0	0	5354	5812	6064	4754
HN0747	8.83		353.028		354.036	[M-H]-	TRUE						TRUE		[]		6156	6134	6998	6738	7154	5992	7262	7056	5692	7126	6020	6930	8624	7626	7744	7176	6026	7632	7276	7608	7340	7394	7292	6720	6692	8490	0	0	0	7580	7090	6798	7174
HN0748	10.99		469.044		470.051	[M-H]-	TRUE						TRUE		[]		10578	11952	8650	9324	7256	9522	11726	10744	10932	10156	3462	2056	2346	2598	1144	1242	1826	1912	3842	3242	5128	5614	2824	3656	2496	3946	0	0	0	7350	8628	5488	8404
HN0749	2.32		284.223		285.23	[M-H]-	TRUE						TRUE		[]		9690	13002	10502	11424	9298	7454	9416	10450	9546	10106	10692	9698	9094	9082	9216	6430	7300	6440	7732	11128	11918	11050	8266	7260	14432	8306	0	0	0	8662	11598	9988	10570
HN0750	0.5		253.051		254.058	[M-H]-	FALSE						TRUE		[]		10918	7224	12824	0	5184	1610	3056	4154	5760	7882	7084	9500	5212	2854	2212	20524	4864	0	31370	5946	1432	10740	4668	3594	5950	1420	0	0	0	0	5608	4738	9188
HN0751	6.32		85.0295		86.0367	[M-H]-	FALSE						TRUE		[]		5434	5556	7844	4950	3672	4234	4408	5426	3852	4124	3700	5316	5058	5096	4494	5546	4966	3512	6838	4384	4082	5552	4214	4198	5456	3330	0	0	0	0	5632	5054	8188
HN0752	9.8		434.825		435.833	[M-H]-	TRUE						TRUE		[]		5606	4406	5288	5264	5176	4998	5174	4576	5844	4648	5472	4174	5392	5318	5244	6128	4712	5576	6288	5270	3844	4506	5036	5668	5322	4744	0	0	0	5372	5686	5114	4152
HN0753	7.38		170.043		171.051	[M-H]-	TRUE						TRUE		[]		9792	8476	10156	10124	8780	8352	11674	10362	8552	10552	7500	9804	9712	8932	8654	9166	6536	9304	9384	12032	9884	10218	8130	7158	8222	5528	0	0	0	12220	11334	12250	12002
HN0754	7.73		131.983		132.99	[M-H]-	FALSE						TRUE		[]		4610	3858	4050	4184	4440	5002	5506	6442	5074	6316	5110	5036	4744	6530	6386	5102	4066	6022	3756	6034	4072	5298	4798	4582	4316	3888	0	0	0	6168	5288	5070	6248
HN0755	3.93		214.077		215.084	[M-H]-	TRUE						TRUE		[]		19820	2432	10864	16012	1476	14114	1778	7086	12354	1672	15504	23508	16188	14344	25080	5368	8882	14110	13266	28210	25200	1860	11386	1794	22132	12270	0	0	0	16396	25514	38214	26270
HN0756	8.82		528.079		529.086	[M-H]-	TRUE						TRUE		[]		8008	10012	9686	10982	10634	11154	10366	9778	10646	10750	8352	10324	9142	10276	13244	10750	7874	11278	10234	10548	9472	11472	11790	10598	10488	10840	0	0	0	13112	12604	14058	11006
HN0757	5.05		489.242		490.249	[M-H]-	TRUE						TRUE		[]		6824	7694	6152	6412	5684	4694	6770	9026	12328	6748	5572	6138	6524	2278	4334	5428	3416	2810	5678	6222	11420	7440	3890	5888	4174	3420	0	0	0	6746	6758	4284	4566
HN0758	9.03		287.1		288.107	[M-H]-	TRUE						TRUE		[]		6460	7308	6986	6596	7080	5936	4730	7554	6178	4530	6740	6904	5758	5318	4932	4162	3664	4408	5048	5790	6356	5348	5598	4378	6728	3380	0	0	0	2660	2952	6258	5034
HN0759	0.56		391.357		392.365	[M-H]-	FALSE						TRUE		[]		81806	77142	144598	54208	48056	86670	69808	46784	76850	53432	111022	56486	83720	54644	59934	71026	52854	54530	100512	87946	83198	55810	84238	84150	95734	58032	0	0	0	75452	69796	68500	100008
HN0760	0.58		461.362		462.37	[M-H]-	FALSE						TRUE		[]		39400	34242	23208	8578	13292	12198	11552	8584	9082	28702	10182	10124	10822	22516	17044	14282	11614	12834	11210	55034	10310	21222	10656	10448	12244	8498	0	0	0	11010	7110	10302	19208
HN0761	14.67		258.921		259.928	[M-H]-	TRUE						FALSE		[PURPLE]		6188	7272	7094	6406	7024	6476	6892	7978	6936	6406	7690	6452	7000	6136	6534	6978	7300	6968	6068	6490	6862	7694	6782	7548	6974	6836	5120	4832	4682	6276	6132	6300	6394
HN0762	6.58		1084.05		1085.06	[M-H]-	TRUE						TRUE		[]		6538	0	6606	6406	6008	6292	7206	6524	6984	6572	7514	6808	6166	6054	7506	6110	5960	6010	7266	6882	7056	7244	7012	7066	6386	7002	0	0	0	6946	5562	5386	6968
HN0763	0.6		241.217		242.224	[M-H]-	TRUE						FALSE		[PURPLE]		17008	28038	13596	23284	20218	16006	14826	16122	18344	16420	10400	20688	19302	9692	24686	13874	25702	19478	18282	19880	20568	13192	36688	17268	18940	31120	18952	32914	34588	26034	20904	18866	14902
HN0764	0.87		459.347		460.354	[M-H]-	FALSE						TRUE		[]		15474	7646	10188	6532	11514	13664	9792	6124	12690	7324	8976	8588	3038	5466	8878	12858	6870	4948	5788	15378	11372	12098	6032	7044	11006	7500	0	0	0	8074	10100	10656	12598
HN0765	6.62		89.0244		90.0317	[M-H]-	TRUE						FALSE		[PURPLE]		40778	47554	33786	45884	29108	36388	34476	45946	39286	34938	41526	37676	40462	52958	33876	47372	47444	38870	53854	47840	40342	39948	52762	48500	54384	34444	0	16476	13818	38238	37576	48232	42484
HN0766	7.58		74.0247		75.032	[M-H]-	FALSE						TRUE		[]		9650	15958	11604	10522	12950	8282	9574	12336	9484	10456	11474	9198	10252	10886	9820	6280	5846	6296	7076	11722	14156	11518	9288	6674	10928	6110	0	0	0	9726	8970	9982	8092
HN0767	7.36		348.121		349.128	[M-H]-	TRUE						TRUE		[]		11436	7654	9912	13426	18934	24504	7066	10390	31366	9642	22952	12198	12492	10724	17258	29356	48576	19148	36036	5282	11942	4914	12862	45974	15418	52384	0	0	0	5494	4820	4250	7014
HN0768	7.29		146.983		147.99	[M-H]-	FALSE						FALSE		[PURPLE]		6470	12176	9046	9052	6660	4314	14812	12550	3902	10782	5870	7970	9536	9610	9784	4220	0	5052	3864	13862	8224	13942	7484	3102	6322	3010	0	0	26772	13660	13410	10264	10938
HN0769	0.61		389.233		330.219	[M+CH3COO]-, [M-H]-	FALSE						TRUE		[]		9928	7802	7280	6926	10184	10256	10034	11450	10908	11256	13698	13662	10702	10958	9516	8086	7208	11774	12596	7864	11432	12972	14014	10826	9850	9768	0	0	0	12056	9026	7180	0
HN0770	2.28		232.059		466.133	[M-H-H]2-	TRUE						TRUE		[]		5582	4666	4574	7128	18052	5596	5018	6090	8264	6572	12478	5044	10138	36572	4802	4460	5424	4046	5688	5574	7668	14458	5162	2722	7394	0	0	0	0	14486	11070	18458	11510
HN0771	7.04		349.104		350.112	[M-H]-	TRUE						TRUE		[]		29058	31570	29548	28366	26596	33626	35434	29996	28834	30604	26992	25026	29014	26948	31406	31206	27314	26922	30718	32488	28464	33962	29588	27660	34674	35298	0	0	0	32216	32762	25130	26528
HN0772	2.84		103.004		104.011	[M-H]-	TRUE						TRUE		[]		6220	3892	5780	6858	7752	51380	6080	52608	12244	0	1904	2384	1078	2442	3250	1224	1574	1254	9716	2760	3254	17872	12156	1942	14994	3018	0	0	0	1820	5456	6826	8902
HN0773	4.4		74.0247		75.032	[M-H]-	FALSE						TRUE		[]		11988	4078	7348	8330	17364	48974	4594	11504	81876	11392	28256	11800	11052	7952	10854	32532	57278	14474	40978	2916	7476	4542	12708	37660	11876	53120	0	0	0	2004	3220	2330	4200
HN0774	1.43		255.16		256.167	[M-H]-	TRUE						TRUE		[]		44438	18738	10470	17314	17498	18100	25048	26192	10240	20798	28056	11450	19266	19216	21360	14036	9062	14558	25498	22916	28442	27194	31952	8316	12674	25032	0	0	0	21350	14474	14558	18196
HN0775	8.83		331.046		332.053	[M-H]-	TRUE						TRUE		[]		6754	6652	6506	6038	6010	5270	7356	6164	6100	6616	7082	6282	6970	7826	8080	7394	5864	6078	6962	7876	7740	7534	6450	6260	7074	7334	0	0	0	6228	5978	6578	7592
HN0776	6.58		442.067		443.075	[M-H]-	TRUE						TRUE		[]		11616	12394	15336	15246	10802	13598	7332	12826	10888	11108	10718	12234	10596	10416	9658	9830	14216	7754	10488	7114	10472	12370	9736	10436	19064	9476	0	0	0	8726	7730	9296	9644
HN0777	0.59		529.425		530.433	[M-H]-	FALSE						TRUE		[]		27252	24582	38650	29648	20210	36294	24704	28248	29790	32426	27032	30652	47058	25424	31088	21058	30732	38016	44400	38498	29636	21430	31450	39684	26068	22138	0	0	0	41812	33528	17486	35212
HN0778	12.09		157.036		158.043	[M-H]-	TRUE						TRUE		[]		5476	5320	6426	6776	6398	10404	5554	5490	14916	4820	9548	7484	8574	6582	7728	10910	22150	9340	12902	4046	7572	3774	5878	19794	7626	19130	0	0	0	4262	6204	5506	5658
HN0779	3.53		122.976		123.983	[M-H]-	TRUE						TRUE		[]		25676	18190	18240	20568	26696	0	0	15682	35306	12690	28376	18644	18230	20460	16938	33386	38512	0	35102	11860	20126	11524	31800	0	25608	50236	0	0	0	8864	11306	7464	0
HN0780	0.61		507.368		508.375	[M-H]-	TRUE						TRUE		[]		14548	23226	16022	11508	9398	8730	17602	11920	9926	10256	18568	12750	9394	13598	7504	10666	6050	9168	9774	13488	10866	14868	8978	10740	16500	7394	0	0	0	14788	18066	14158	22744
HN0781	9.48		161.045		162.053	[M-H]-	TRUE						TRUE		[]		3842	14924	9746	8802	1738	3370	1892	2528	6400	2836	22748	64250	2084	8820	7814	2096	4710	1942	2694	14140	2646	1934	3068	1864	3024	8810	0	0	0	1672	3284	3376	3270
HN0782	8.83		522.062		523.07	[M-H]-	TRUE						TRUE		[]		4148	4914	4430	4316	4186	3732	5406	4476	4298	4836	3620	4484	4360	3900	4798	4592	2896	4764	5368	4588	4474	4308	5066	4782	4500	5632	0	0	0	4538	5220	6364	5024
HN0783	0.78		193.123		194.13	[M-H]-	FALSE						TRUE		[]		12198	17360	20978	6470	9538	23128	19102	20518	26254	14606	29030	39378	7982	11694	19108	8746	4016	7672	9252	17810	41038	26650	8154	4734	22572	25910	0	0	0	19120	10040	23418	22278
HN0784	8.28		254.981		255.989	[M-H]-	TRUE						TRUE		[]		8228	10098	14314	10496	17674	10346	11474	10706	9476	16378	12146	9032	10732	11646	14554	9874	7230	9112	10730	7118	9488	8622	8636	6286	6918	8636	0	0	0	11700	13872	14074	12776
HN0785	6.52		368.019		369.027	[M-H]-	FALSE						TRUE		[]		7614	3340	7154	6242	5614	5450	5962	8624	5152	5462	4736	4860	5264	5720	7204	4298	5440	4508	5056	5462	9042	7948	7366	4270	9116	5398	0	0	0	3402	7008	9332	8218
HN0786	6.42		127.001		128.008	[M-H]-	TRUE						FALSE		[PURPLE]		13762	14076	11312	11894	12636	11904	11886	10792	12174	12168	11096	13824	13416	13068	11762	11030	12060	13140	13046	11266	12024	13840	12570	11552	10982	13966	23400	16122	16240	14604	11716	12268	12376
HN0787	5.21		411.088		412.095	[M-H]-	TRUE						TRUE		[]		7408	7804	7400	6666	7890	7842	7292	8096	7548	6940	6800	6396	6320	6814	8320	6838	7912	7212	7958	7032	6774	7296	7584	7652	6896	8662	0	0	652	7430	6780	7522	7164
HN0788	0.95		600.411		601.418	[M-H]-	FALSE						TRUE		[]		2144	7722	3518	2230	2056	2850	3486	4590	2834	3724	4288	4024	5078	4302	2754	1880	1880	1706	4672	2962	2724	2916	5566	4188	5480	5558	0	0	0	2684	3502	3158	4608
HN0789	2.12		157.014		158.021	[M-H]-	TRUE						TRUE		[]		14780	15416	15730	14608	21264	6080	12300	19928	19002	14364	14722	9304	18162	12742	11966	6938	11842	11018	20668	15056	18768	18694	27146	15808	22522	16344	0	0	0	15102	14310	12038	15046
HN0790	6.51		139.026		140.033	[M-H]-	TRUE						TRUE		[]		8612	3902	8022	7792	6850	6668	7094	9322	4914	6432	6006	6016	7844	6634	7148	6190	5008	6094	6286	6392	11084	11128	9010	5376	9892	5712	0	0	0	4114	7906	9744	10018
HN0791	2.92		840.574		841.581	[M-H]-	TRUE						TRUE		[]		22778	4986	26414	46430	34514	39256	8840	33790	40578	36380	28752	36642	37068	12288	49380	45364	36134	36422	31918	37600	29922	25704	19696	25378	13974	28868	0	0	0	48404	37786	52292	12202
HN0792	5.72		359.119		360.126	[M-H]-	TRUE						TRUE		[]		20800	20070	16542	23832	13472	17874	23956	25552	16580	14608	14180	21606	17792	23970	17426	25598	21622	17474	27122	18204	18566	19750	18714	22528	24646	14758	0	0	0	25980	23016	23810	24628
HN0793	1.47		224.062		450.138	[M-H-H]2-	TRUE						TRUE		[]		74030	78472	93058	81758	150006	59742	45880	63382	87936	0	102642	52468	63306	263506	70704	44318	93706	57072	68226	97116	106866	150272	50788	37438	86290	0	0	0	0	112870	99772	241748	58172
HN0794	1.02		477.321		478.329	[M-H]-	TRUE						TRUE		[]		4670	7262	7522	4354	6406	4942	6680	4392	5046	4790	8364	5516	3474	5142	3844	4878	2672	6004	3746	6062	4718	4480	3420	3412	6686	3176	0	0	0	6176	7484	7506	8694
HN0795	5.01		279.039		280.046	[M-H]-	TRUE						TRUE		[]		13970	15272	12076	11252	9638	10528	11342	13872	8612	13710	11260	10276	12018	12696	11098	10354	11626	8614	9248	10222	12208	12574	11234	7880	12144	9778	0	0	0	10060	11100	8280	13800
HN0796	7.52		271.1		272.107	[M-H]-	TRUE						TRUE		[]		9336	11430	9744	10180	7290	6130	0	9936	9308	7430	10674	8374	7686	7966	9214	2656	0	4364	3224	7866	8684	7140	5362	0	6602	0	0	0	0	5584	7940	8756	5228
HN0797	0.59		545.42		524.444	[M+Na-2H]-, [M-H]-, [M-H-H2O]-	FALSE						TRUE		[]		20614	22998	22564	19384	16798	26328	23326	21424	20738	19174	22206	23830	23636	18762	21080	19838	17530	16138	28382	25174	23502	18660	20402	20228	20942	13284	0	0	0	20772	25430	22272	29704
HN0798	0.6		421.332		422.339	[M-H]-, [M+Na-2H]-, [M+CH3COO]-	TRUE						TRUE		[]		62776	49286	52380	39238	43832	48118	44774	33866	44966	33874	43362	38858	34764	39348	39002	48088	34670	40070	42690	54352	35078	44490	39374	32432	44316	31766	0	0	0	43562	52140	37398	65366
HN0799	0.87		529.425		530.433	[M-H]-	FALSE						TRUE		[]		19030	15722	30924	20318	21360	31658	26978	20294	27074	28448	25052	22456	21326	21966	23544	21034	20630	21614	20780	33044	21252	26658	14386	14918	24320	10870	0	0	0	37796	32302	19006	31770
HN0800	7.96		286.06		287.067	[M-H]-	TRUE						TRUE		[]		6750	2112	4630	5256	2632	1412	2626	2058	4372	4106	12850	14390	5266	8718	2954	5782	10682	11506	7468	4478	9020	1296	6226	12038	3290	8964	0	0	0	4726	4676	4798	10324
HN0801	4.88		265.05		266.057	[M-H]-	TRUE						TRUE		[]		5984	3614	4478	5548	7334	8216	3806	3954	8420	4454	7114	5780	4906	7258	5406	10670	12118	10098	9972	2532	4646	2766	6080	11732	5614	13926	0	0	0	2698	3172	2446	4504
HN0802	0.6		499.378		500.385	[M-H]-	FALSE						TRUE		[]		15134	11382	16356	12214	9206	18556	13386	15898	9508	10876	12956	13352	9496	11860	15698	13756	8160	13156	13368	18018	14484	14726	14056	10138	14862	10390	0	0	0	14932	15702	10110	19934
HN0803	2.92		800.579		801.586	[M-H]-	TRUE						TRUE		[]		5524	5540	4220	3848	4892	4240	5978	4402	3732	5732	5418	6308	4202	7744	4002	3656	2960	4660	4204	5856	4574	5716	2330	3058	3030	2504	0	0	0	4866	6020	2992	2868
HN0804	7.56		287.01		288.017	[M-H]-	TRUE						TRUE		[]		7668	9444	9558	7826	5486	4680	6850	9764	7598	6988	10146	7716	7184	4744	5290	3344	4050	3602	4626	7594	8122	9574	5122	4576	7712	3160	0	0	0	5376	8254	7504	4816
HN0805	0.59		561.486		562.494	[M-H]-	FALSE						TRUE		[]		36414	31836	34884	24590	21866	35732	35200	28830	17662	21610	33882	25426	43272	29744	63244	39386	31484	56328	43758	43552	30378	41086	47672	24832	38214	29622	0	0	0	27618	23948	16288	41382
HN0806	0.52		183.005		184.012	[M-H]-	FALSE						FALSE		[PURPLE]		10832	5434	8874	5764	9564	7716	8008	10952	9366	8662	7924	6872	11406	12932	30236	8064	15378	15166	7112	8580	7622	16350	8826	9790	12592	11202	1774	5856	5624	12756	11678	10534	7584
HN0807	3.52		128.035		129.043	[M-H]-	TRUE						TRUE		[]		4062	3552	2366	6248	6624	3652	3096	2444	9222	5438	3260	2412	6610	2334	4084	2680	2186	1912	3186	3862	3382	4338	6272	4280	3368	2316	0	0	0	5136	3914	2626	3312
HN0808	1.27		345.279		346.287	[M-H]-	TRUE						TRUE		[]		11940	12924	12230	6814	7182	6376	11442	5766	7872	7142	8990	5724	6746	7024	5914	6858	3704	6668	6974	9556	7990	8290	6404	4428	8984	6602	0	0	0	6924	10764	9832	15840
HN0809	0.6		595.493		596.5	[M-H]-	TRUE						TRUE		[]		192886	244108	280398	87356	111282	112648	220786	100272	82184	128920	141376	93978	158434	91904	125612	134666	85028	46566	131212	177672	101198	155762	151822	119090	183246	112070	0	0	0	210916	106448	107062	190444
HN0810	4.21		709.504		710.511	[M-H]-	TRUE						TRUE		[]		11014	9000	7510	10428	7146	5106	9086	6388	6308	11862	5006	8222	8168	5792	7252	6260	6432	4068	7144	10130	6434	8412	3914	6304	5894	4222	0	0	0	5510	5888	6234	5504
HN0811	4.65		516.322		517.329	[M-H]-	TRUE						TRUE		[]		12120	15238	7346	5992	6802	7626	10288	6960	6846	7626	9960	10134	6582	13682	8186	5064	4570	6070	4364	16222	7746	11608	7504	3484	8368	3304	0	0	0	8676	5642	7660	11268
HN0812	9.83		456.807		457.814	[M-H]-	TRUE						TRUE		[]		5586	5476	6286	4678	6002	5282	5138	6202	6944	5682	5256	5808	6106	5694	6730	5724	5934	5532	6888	5898	5746	6406	5394	5846	6254	5304	0	0	0	5976	6344	5152	5030
HN0813	1.03		485.383		486.39	[M-H]-	FALSE						TRUE		[]		11256	17606	12856	7960	15832	10724	21528	9772	10954	14058	14296	8962	6962	11440	7782	8994	4596	8746	7888	12396	7640	11870	10328	9018	14994	6552	0	0	0	14496	11226	11250	16830
HN0814	0.55		439.069		440.076	[M-H]-	TRUE						TRUE		[]		4198	27402	46604	19212	1842	0	24398	63204	12772	32802	8176	88582	14058	10592	4878	25706	8662	10960	11250	0	29552	25294	34780	52608	14632	16502	0	0	0	8696	87088	25948	39156
HN0815	7		146.983		147.99	[M-H]-	FALSE						FALSE		[PURPLE]		5112	8600	7694	7566	9244	8716	8876	9950	7474	9088	6464	6200	9714	6696	10382	8150	7116	6992	7788	8466	7152	9986	8386	8176	7858	7762	22912	0	0	8282	11020	8466	7658
HN0816	7.72		245.043		246.05	[M-H]-	TRUE						TRUE		[]		23964	30834	16508	10938	13000	16044	14410	16282	12018	13176	23748	22124	9994	12096	7746	6812	7042	4684	13110	18178	15610	15546	10966	13542	10890	11666	0	0	0	7668	8050	7448	12814
HN0817	7.53		229.08		230.088	[M-H]-	TRUE						TRUE		[]		9350	10766	10026	10144	10262	12470	12268	13102	11726	11388	10220	9344	10762	9674	11618	13602	10932	9786	11308	8658	10046	11980	11356	12470	12486	11364	0	0	0	11194	10226	10192	10712
HN0818	3.05		792.53		793.537	[M-H]-	TRUE						TRUE		[]		5666	4462	10002	9742	10598	7784	7042	8748	8390	8284	8416	8144	8110	7192	8852	8960	10174	9022	9734	6462	8790	7284	7400	9462	6656	9170	0	0	0	9214	10272	9278	7126
HN0819	13.36		178.92		179.927	[M-H]-	TRUE						FALSE		[PURPLE]		5608	5070	5334	4972	5546	5156	5628	4902	5066	5490	5564	5578	5020	5208	5888	5646	5352	6604	5488	5318	6240	4976	6166	4380	5552	5152	3208	4102	3634	5870	4536	5656	5314
HN0820	7.36		241.08		242.088	[M-H]-	TRUE						TRUE		[]		27596	30822	30390	12806	15474	19758	9620	20806	15080	14740	19082	12086	17728	16010	17632	13018	12440	11738	8896	12008	14422	17788	25180	4536	21536	5640	0	0	0	13418	21236	9392	9368
HN0821	0.59		205.196		206.203	[M-H]-	FALSE						TRUE		[]		7868	4502	3208	7546	4758	4826	4450	5750	4220	4156	5750	6096	4572	5022	5818	7730	4196	6524	4468	7524	7438	4946	8504	5932	4338	6794	0	0	0	4112	4076	5304	3972
HN0822	0.41		134.894		135.902	[M-H]-	TRUE						FALSE		[PURPLE]		30776	33966	32036	35840	35006	39132	42302	49834	39890	39730	37364	40662	38196	39108	39998	38602	43524	41932	36564	39914	41206	38966	44068	40064	42474	44232	0	28494	26732	31044	32216	35844	37178
HN0823	0.57		397.332		398.339	[M-H]-	FALSE						TRUE		[]		23926	46970	55034	30648	11424	13092	33910	39742	32418	23396	56314	26380	16028	19460	21764	15304	8966	15258	26578	8674	12104	18380	20932	18534	41812	15668	0	0	0	43446	29152	22610	27184
HN0824	0.56		297.279		298.287	[M-H]-	FALSE						TRUE		[]		16256	17382	19840	13670	11168	12816	13682	9618	14680	12680	11656	16868	13814	9202	13022	12824	14174	9386	12404	12022	19078	0	23362	14906	18218	13650	0	0	0	15556	16994	14186	16000
HN0825	6.11		242.101		243.108	[M-H]-	TRUE						TRUE		[]		8136	9542	9418	6218	7996	5362	5166	5406	6754	7388	8084	7170	7900	5068	5548	4500	5782	3958	5894	5700	6956	7246	8218	5738	6238	5598	0	0	0	3654	4814	4528	5212
HN0826	0.49		106.042		107.05	[M-H]-	FALSE						TRUE		[]		990	35484	1820	17238	4192	11922	26470	15030	18826	1376	28964	9252	8348	37422	9826	18338	11734	0	1270	3118	8166	0	2070	9612	9376	25238	0	0	0	21718	16532	21770	22030
HN0827	0.45		259.028		260.035	[M-H]-	TRUE						TRUE		[]		30504	22032	60494	2700	10046	36986	3114	18370	17296	3780	3812	2788	10866	5264	3148	3316	25144	3534	2322	11110	16130	31108	5116	7628	8976	6402	0	0	0	11666	3946	3166	2900
HN0828	7.15		449.174		450.181	[M-H]-	TRUE						TRUE		[]		5828	3106	5380	6846	7620	8472	5166	4708	8562	5822	7440	7134	5140	6314	5968	9286	9738	10624	8478	2802	6562	3096	6072	9474	5286	9654	0	0	0	3150	3962	2732	4896
HN0829	10.29		151.984		152.992	[M-H]-	TRUE						TRUE		[]		4272	5484	6418	3826	3142	4270	7458	6554	6852	5526	3940	1286	3728	2260	1376	978	0	838	1526	1604	3738	4540	8278	2600	1850	2274	0	0	0	3328	2550	4122	2240
HN0830	0.59		411.347		412.355	[M-H]-	FALSE						TRUE		[]		27074	21316	20308	15638	18344	17134	18112	14252	10494	18060	20584	11720	18922	13474	23538	18472	17274	9778	17316	17390	20182	11490	14464	15416	14792	12854	0	0	0	22266	9542	15636	14736
HN0831	0.48		180.989		181.996	[M-H]-	TRUE						TRUE		[]		18832	15678	17038	6874	9240	15790	3474	9550	21244	6014	13556	13200	5208	34778	122360	11460	5952	7938	13008	10722	27208	4784	7962	11862	9388	28826	0	0	0	3526	5114	4988	6856
HN0832	0.59		501.394		480.418	[M+Na-2H]-, [M-H]-	FALSE						TRUE		[]		58072	52166	60980	59128	37904	66792	55766	57990	60592	60626	51628	62230	65352	42676	61802	52656	47010	81472	75802	80372	56528	51596	55974	62632	47544	47184	0	0	0	60562	77458	35990	67572
HN0833	1.38		241.159		242.167	[M-H]-	TRUE						TRUE		[]		6998	6984	7530	3340	4490	8450	7374	8432	12894	8800	8044	9116	3846	5230	8212	4574	5126	6842	4528	9680	6632	8588	11090	5412	5392	6036	0	0	0	7014	5898	4736	3474
HN0834	8.74		201.038		202.045	[M-H]-	TRUE						FALSE		[PURPLE]		11356	13890	11988	14320	13206	12022	14572	11984	13672	15156	11204	11512	13890	12618	15372	13684	13030	14258	12392	14548	9988	13924	14516	13472	12570	13800	0	0	26688	18864	16726	13650	15334
HN0835	0.78		183.139		184.146	[M-H]-	TRUE						TRUE		[]		66304	23080	21284	53248	6744	24368	17968	13230	42138	30444	21456	50174	31056	20374	36558	15296	26860	22450	16714	24838	52316	23730	54348	7858	23730	27816	0	1114	1152	16182	38002	34254	17516
HN0836	5.51		182.032		183.039	[M-H]-	FALSE						TRUE		[]		33872	25814	42710	35264	37920	26336	43012	45944	34704	36534	29406	37108	40316	33974	39502	36124	35714	42110	37076	43452	48538	54834	47628	33710	48132	35320	0	2594	2414	23724	40254	42940	44038
HN0837	4.85		499.29		500.297	[M-H]-	TRUE						TRUE		[]		5068	16498	24456	5344	13396	2022	12608	28490	16220	15534	12314	22112	18548	9766	7790	8946	13102	4702	6436	15776	25964	9288	7324	33632	28400	5776	0	0	0	6972	18232	4602	12710
HN0838	1.02		455.246		456.254	[M-H]-	TRUE						TRUE		[]		0	7466	0	0	7580	2966	6658	6750	1012	0	20088	0	0	4648	0	0	866	0	0	1098	0	0	8838	3360	0	4948	0	0	0	12390	0	5560	0
HN0839	0.87		503.409		504.417	[M-H]-	TRUE						TRUE		[]		37262	27738	40456	36952	31764	44734	53500	31838	42968	36412	36648	34502	20880	44852	48726	42866	30474	42946	23400	50572	33756	49990	23458	17640	40688	19276	0	0	0	37710	53168	28292	40490
HN0840	0.49		206.975		207.983	[M-H]-	FALSE						TRUE		[]		0	15996	3406	20588	5206	19812	13868	12216	19334	0	15062	6198	6978	12112	16146	16190	16666	0	0	4124	9014	0	5938	10188	17688	18818	0	0	0	17780	9578	14366	17244
HN0841	0.59		569.477		570.484	[M-H]-	FALSE						TRUE		[]		22864	34262	45400	11230	17076	13820	28510	12956	11208	28770	23878	17142	22260	13692	13242	13516	12060	8188	16074	27808	11368	16244	11518	14302	12644	0	0	0	0	31250	14008	13632	17412
HN0842	9.1		239.065		240.072	[M-H]-	TRUE						TRUE		[]		6084	11616	9356	8830	14200	6972	6162	11330	7524	8410	8906	3566	23278	11268	10422	16300	22218	8570	13798	9024	13210	13906	8918	8546	18376	8506	0	0	0	7140	5978	7232	6450
HN0843	0.92		609.472		610.479	[M-H]-	FALSE						TRUE		[]		6714	10482	10570	7418	9216	5736	8542	7056	8258	7494	10734	6994	5660	6982	6600	5764	3312	5488	6126	7152	5830	8218	5176	5908	9476	3620	0	0	0	9858	7528	6942	8686
HN0844	0.87		638.462		639.469	[M-H]-	FALSE						TRUE		[]		6602	13180	9136	4916	8144	5834	8082	6710	6278	6914	12244	5878	22388	8252	6000	3818	4664	6050	10148	6230	6046	6830	9438	11854	8210	8412	0	0	0	6844	4650	5208	11246
HN0845	6.8		267.096		268.103	[M-H]-	TRUE						TRUE		[]		10684	10048	8116	7794	5784	7288	5562	7964	8834	6680	10946	11738	8246	9626	10226	10790	8566	6674	8842	8756	9264	8900	8516	6526	10966	6512	0	0	0	5634	5632	7078	5458
HN0846	0.99		387.253		388.261	[M-H]-	FALSE						TRUE		[]		7496	5194	4458	4262	6640	4742	5060	5308	4124	4020	5328	5312	2658	4490	3778	6826	2918	3154	3926	6354	4622	5682	4538	3754	5272	4844	0	0	0	5594	6050	5318	8210
HN0847	8.16		316.116		317.124	[M-H]-	TRUE						TRUE		[]		201566	279512	92846	19758	78542	35860	198562	65392	15410	125898	44712	62608	54370	142212	57174	48646	8428	31864	22414	238670	49316	124336	88404	9008	69598	13026	0	0	0	22904	13964	24370	146040
HN0848	0.61		513.414		514.421	[M-H]-	FALSE						TRUE		[]		6644	9442	6890	3924	4204	3638	8612	4754	3466	5886	6084	3668	3482	5664	5414	4696	2588	2724	2762	6630	4236	5922	3904	3794	5206	0	0	0	0	4260	5254	4394	10878
HN0849	0.44		264.891		265.898	[M-H]-	FALSE						TRUE		[]		11538	17264	14646	17904	6774	11574	15370	9130	17184	31560	9740	10166	12538	6388	14604	2512	6826	13822	3564	8626	7870	14612	10440	15120	14176	5616	0	0	0	13066	11008	22540	14058
HN0850	6.76		127.001		128.008	[M-H]-	TRUE						FALSE		[PURPLE]		14974	13598	13446	13756	14144	13216	14554	14874	13922	13496	12796	13030	14114	12376	13222	12094	11994	13716	12326	12840	13700	14410	12836	12300	12360	11156	0	30414	30936	15938	15458	13850	14588
HN0851	0.99		353.269		354.276	[M-H]-	TRUE						TRUE		[]		14524	18394	20254	11042	23600	17932	19248	10244	12156	13468	20730	17530	7720	13460	9030	16158	8554	8636	11890	16064	12054	16700	8130	15076	19498	8836	0	0	0	17762	16150	16964	19734
HN0852	0.6		119.994		121.001	[M-H]-	FALSE						FALSE		[PURPLE]		7732	7964	9928	6850	9880	5636	8280	6724	8530	5208	7506	8332	8844	6168	5914	7414	10600	8436	5846	9426	7950	7400	6470	7286	7746	9818	4228	11210	8878	6604	6758	5922	6902
HN0853	0.56		353.342		354.35	[M-H]-, [M+Na-2H]-	FALSE						TRUE		[]		57606	53256	91080	45398	37758	40640	51112	44808	46616	63348	98974	49118	77082	45082	48996	38918	46736	35624	83292	39710	59868	49508	59870	43370	58876	67406	0	0	0	76164	60240	74258	98010
HN0854	8.21		227.065		228.072	[M-H]-	TRUE						TRUE		[]		4970	6222	5306	6276	5488	5294	7160	5372	3988	6672	4240	5570	5268	5352	6198	5736	3368	5374	4742	5978	4588	5560	5212	3422	5190	3206	0	0	0	7538	6088	5696	6374
HN0855	0.46		359.116		360.124	[M-H]-	FALSE						TRUE		[]		0	2518	4956	19154	6626	4872	2208	16246	0	0	12974	4768	7464	1410	3662	8954	0	2144	0	4660	0	2952	21952	15168	11240	3310	0	0	0	0	6480	4774	3824
HN0856	1.76		130.065		131.073	[M-H]-	TRUE						TRUE		[]		48218	52040	38046	46480	31234	40038	37282	49232	33992	37354	39814	44162	35850	32898	43538	40470	31838	27924	31388	37552	35972	35580	37632	27530	34586	25250	0	0	0	37382	45840	43366	36332
HN0857	0.58		535.471		536.479	[M-H]-	FALSE						TRUE		[]		7654	7204	8968	6134	5722	5434	9336	0	4796	9768	13576	5736	9770	6318	7534	5864	7030	6286	8550	8480	5956	6396	0	6770	7010	0	0	0	0	10168	3950	1084	9102
HN0858	5.23		146.082		147.089	[M-H]-	TRUE						TRUE		[]		6190	3970	4302	10658	5932	4078	8994	8542	6908	10652	6404	7884	13964	26878	8788	7494	6944	6174	5716	10062	5766	6594	2796	4558	9658	6474	0	0	0	8620	7918	9634	8992
HN0859	0.6		213.186		214.193	[M-H]-	TRUE						FALSE		[PURPLE]		4252	8428	3820	6942	6258	3182	3246	3812	5128	4834	5072	5898	4780	3528	5712	3690	7926	6398	4400	4652	7742	2514	10350	3984	7180	9068	4622	11846	10546	5214	5054	3622	3062
HN0860	0.59		573.451		552.475	[M+Na-2H]-, [M-H-H2O]-, [M+CH3COO]-, [M-H]-	FALSE						TRUE		[]		110864	122156	198248	141522	89774	140884	145202	107692	131718	157830	170180	119664	185954	85646	92810	93590	100444	119664	203414	124504	130552	78384	84294	154094	136650	79136	0	0	0	195202	110468	110334	245058
HN0861	4.74		152.996		154.003	[M-H]-	FALSE						TRUE		[]		3418	3014	3868	4386	5252	4812	3694	4286	3602	4868	5118	4246	6476	3532	8672	3724	2106	5470	3594	7690	6148	4836	3482	4402	5950	4202	0	0	0	6276	2846	5236	1952
HN0862	0.58		419.352		420.359	[M-H]-	FALSE						TRUE		[]		16154	16312	19466	13104	6300	12578	17950	12098	13328	13028	19174	10818	15654	6888	13342	11988	9556	10696	20458	11028	11604	7472	11438	18198	17838	10148	0	0	0	14438	14658	10288	22784
HN0863	1.9		195.102		196.11	[M-H]-	TRUE						TRUE		[]		170210	207116	140414	215616	293836	683418	293064	41980	62662	25838	355196	54282	186568	263332	192216	21794	0	415972	0	182964	0	146984	284660	69596	158216	65020	0	0	0	87800	156196	441666	56218
HN0864	4.74		300.039		301.047	[M-H]-	TRUE						TRUE		[]		8572	8380	6780	6558	8590	7976	10028	10648	7632	8172	8298	6146	10060	8628	9560	7812	5622	6540	7590	6814	11756	6076	9868	4974	5310	4578	0	0	0	7594	6114	11134	5164
HN0865	5.01		183.041		184.048	[M-H]-	FALSE						TRUE		[]		11238	10586	10968	9646	10100	7718	9644	10986	7304	10786	9774	8880	9606	10394	11496	9424	10598	7432	8264	8662	11312	9500	9484	6530	9230	7030	0	0	0	8874	9042	7822	10566
HN0866	3.34		582.34		583.348	[M-H]-	TRUE						TRUE		[]		28854	14566	47478	61180	45060	46816	0	46348	63372	47048	48292	38284	55044	27548	0	33650	56266	40114	50794	37764	42378	46624	42124	45474	47066	0	0	0	0	73926	55984	50594	27188
HN0867	0.57		379.357		380.364	[M-H]-, [M+CH3COO]-	TRUE						TRUE		[]		43342	32268	56618	21284	23552	28598	25340	17372	25778	22512	48770	16494	35694	18546	27050	25384	23346	13590	37828	33682	27824	29312	26896	32790	38678	26110	0	0	0	29654	24058	39124	43134
HN0868	0.6		269.212		270.219	[M-H]-	FALSE						FALSE		[PURPLE]		25720	30136	19172	25678	21276	20450	24286	30210	24796	24826	22376	24610	26576	18458	26104	20382	20496	19880	19360	25766	27434	27126	28854	18328	25696	27744	4666	15218	18018	23602	18916	22440	18664
HN0869	1.08		553.41		554.417	[M-H]-	TRUE						TRUE		[]		5224	7760	6606	4040	5616	3488	6400	4322	3740	4374	5924	5284	3968	4904	3932	3938	2530	0	3616	5708	3786	4872	4988	3814	6166	2930	0	0	0	7544	5154	5820	7110
HN0870	4.48		449.254		450.261	[M-H]-	TRUE						TRUE		[]		6200	4320	7284	6706	8974	6350	7100	9058	5286	6062	10140	6448	2890	5182	0	3924	5684	4364	2924	11460	6930	7028	3190	0	5914	0	0	0	0	13494	9422	17528	7722
HN0871	0.56		377.342		378.349	[M-H]-	FALSE						TRUE		[]		26248	31740	57316	23460	16208	29838	22196	23722	27510	18830	41000	17906	26398	15224	23856	25092	18288	15444	31594	30100	23302	20552	24652	31256	30808	29594	0	0	0	28882	27260	32846	35332
HN0872	5.42		539.249		540.256	[M-H]-	TRUE						TRUE		[]		5016	4796	8882	4586	68862	0	0	25456	5078	24672	9998	4250	15952	30796	8438	12614	12136	0	2334	11346	0	0	0	0	23246	18334	0	0	0	14232	18466	24258	16816
HN0873	10.09		313.185		314.193	[M-H]-	TRUE						TRUE		[]		39736	45128	38378	39510	30742	43812	39108	41260	41080	32368	33310	36920	33264	33018	38016	30210	32156	26430	30488	33156	37494	34862	29142	22064	36594	27112	0	0	0	36412	41124	48548	33106
HN0874	4.65		466.329		467.336	[M-H]-	TRUE						TRUE		[]		7468	9448	6412	5294	5784	0	6978	5142	3292	5342	6836	7556	4676	9050	5006	3190	1842	4794	4196	9682	5142	7980	5060	2626	6246	1946	0	0	0	6010	5444	4048	10894
HN0875	0.46		410.164		411.171	[M-H]-	FALSE						TRUE		[]		4768	9820	24578	7842	6546	9340	10006	7644	10302	8188	69546	11264	1518	10234	7622	9392	6934	0	2862	3964	7080	1338	1562	5580	16246	6366	0	856	0	6690	15214	15898	2690
HN0876	0.54		74.9908		75.9981	[M-H]-	FALSE						FALSE		[PURPLE]		7182	8816	6762	7710	7842	9418	6050	6760	6538	5170	6450	7702	6324	7568	7346	8630	11224	8590	7470	5566	5140	5832	9576	8280	6636	10130	13928	15706	15004	11980	17426	7466	6914
HN0877	5.24		189.041		130.027	[M+CH3COO]-, [M-H]-	TRUE						TRUE		[]		18422	18794	18950	18412	19730	12128	16474	22048	16068	19142	17130	17322	24256	20412	17844	22554	16060	13708	17276	20834	17268	15474	14712	11198	25368	11956	0	0	0	13624	15826	18198	15084
HN0878	5.83		744.851		745.858	[M-H]-	TRUE						TRUE		[]		6664	6940	8102	6408	8792	7244	6272	7396	7470	7548	8748	7286	7200	6328	7224	7462	7552	6146	6896	6596	6156	5346	6344	7182	6038	8320	0	0	0	6058	5418	6864	5694
HN0879	0.46		227.038		228.045	[M-H]-	FALSE						TRUE		[]		0	10410	4260	4652	3614	5018	7356	5052	0	2778	8438	14396	11012	6174	0	2776	13526	1922	8036	8140	5292	0	4924	8008	26622	2994	0	0	0	7110	7606	0	0
HN0880	7.63		305.079		306.086	[M-H]-	TRUE						TRUE		[]		5450	3188	4122	7020	8436	8768	5774	5252	7490	5762	7768	6422	6332	8416	9250	9898	8922	9858	10196	3590	4412	3292	8380	11044	6918	10962	0	0	0	4654	4644	3442	6272
HN0881	1.18		129.056		130.063	[M-H]-	TRUE						TRUE		[]		456478	486818	407748	586244	377142	537930	373216	607568	523836	436578	394448	555616	411380	497318	640342	478794	406494	371062	483212	561034	542286	504038	395592	368462	592194	368736	2008	4074	4252	321790	448610	427876	391932
HN0882	4.58		528.285		529.293	[M-H]-	TRUE						TRUE		[]		4658	2078	4410	6778	8740	9332	2604	5472	7106	7944	4572	5534	6488	2640	6846	8032	5336	4486	4784	6294	5686	4258	3786	4848	5188	4866	0	0	0	8066	9014	8368	3170
HN0883	2.75		824.579		825.586	[M-H]-	TRUE						TRUE		[]		8010	5598	3412	6400	5902	9044	5718	5054	5050	7180	6182	8490	5732	6670	7240	5016	3402	6278	4814	10234	5988	6024	3558	4080	2910	3328	0	0	0	5504	5644	7350	2762
HN0884	0.89		293.176		294.184	[M-H]-	TRUE						FALSE		[PURPLE]		70014	65038	58758	101716	48624	81978	88332	38208	84140	88796	30622	81260	38804	61778	88414	124040	178852	67370	58810	79730	78488	67076	89482	51580	85276	74980	14500	52498	53344	38172	59366	57638	31018
HN0885	0.61		852.61		853.617	[M-H]-	FALSE						TRUE		[]		11750	8974	5616	6502	7238	8616	8122	6818	5646	6234	8984	10558	6446	10242	9590	6680	6038	7244	5974	11110	7586	9826	7942	5698	6680	7540	0	0	0	5882	5232	5570	6048
HN0886	0.59		503.409		504.417	[M-H]-	FALSE						TRUE		[]		60522	42562	50878	49336	33268	49148	43508	47180	38400	41000	44436	47282	44160	46068	68180	49914	43324	95182	53276	55848	46022	45058	55656	43448	39562	43030	0	0	0	41474	48594	25512	49504
HN0887	1.03		242.177		243.184	[M-H]-	TRUE						TRUE		[]		13970	15978	4006	7358	12172	21348	7484	0	15608	15652	8664	10360	30852	8930	12524	12870	18246	26448	13378	6348	10416	10030	11664	13582	11598	11794	4528	0	0	4090	5130	9516	5646
HN0888	5.14		495.295		496.303	[M-H]-	TRUE						TRUE		[]		6774	3206	4588	6728	5838	3240	9930	6766	2158	7596	3986	3544	5354	2958	2122	4828	0	0	5762	8418	4614	5030	5354	2528	4994	0	0	0	0	15930	11322	24522	19204
HN0889	0.88		144.992		145.999	[M-H]-	TRUE						TRUE		[]		7832	6102	24336	8432	4224	5440	7590	2878	7662	9744	3012	2218	6686	2556	13700	3820	1698	2266	2014	3362	4374	3366	4904	4948	4822	3102	0	0	0	2656	35558	2284	5602
HN0890	1.24		157.087		158.094	[M-H]-	TRUE						FALSE		[PURPLE]		7994	6468	12708	7020	5940	3958	12280	7826	6860	9078	12992	6538	5698	6160	5170	3628	3450	2734	7330	4184	6498	8612	3808	2364	5356	6300	0	0	1544	4510	6752	13482	14148
HN0891	0.58		355.158		356.165	[M-H]-	FALSE						TRUE		[]		47366	51410	0	52730	50862	52204	39426	58630	0	53532	47548	60576	42206	64504	72234	59366	50020	58574	79320	72272	53458	66350	69596	59688	71664	65394	0	0	0	0	0	62088	54252
HN0892	2.12		286		287.007	[M-H]-	TRUE						FALSE		[PURPLE]		0	7234	0	7058	7974	7610	8966	7438	10008	10134	9280	11020	7902	8940	8162	8826	9344	10362	8968	9264	8940	9968	9448	10428	9026	8816	0	5236	5766	8464	8938	7046	7136
HN0893	5.95		239.077		240.084	[M-H]-	TRUE						TRUE		[]		11090	9376	11826	10190	11702	10156	14608	11100	11450	0	12116	11440	11042	9306	11476	11324	10282	12502	9894	12354	11072	0	11064	12794	10776	13712	0	0	0	13154	9448	8522	13134
HN0894	0.57		269.248		270.256	[M-H]-	TRUE						FALSE		[PURPLE]		75934	49374	76272	51730	39092	35864	34516	29016	33350	27956	26052	39208	32852	24890	43702	38324	45636	37788	33554	44004	32160	36356	54482	54798	66752	56060	12988	17558	19040	48566	43390	42590	48056
HN0895	9.42		225.049		226.056	[M-H]-	TRUE						TRUE		[]		11184	5918	6844	6362	11060	6098	5684	6932	4824	7492	32032	3810	35144	33500	31726	31252	21466	17196	11272	11530	11086	9078	8758	4472	13180	3678	0	0	0	6214	7674	7366	7782
HN0896	0.87		658.488		659.495	[M-H]-	FALSE						TRUE		[]		10402	22560	15942	4776	8984	7022	8538	8092	6692	8562	11100	8542	24326	12966	8286	5674	5944	4928	9348	6886	6820	10030	14046	16172	10556	13488	0	0	0	8576	6694	6500	12812
HN0897	0.6		171.139		172.146	[M-H]-	FALSE						TRUE		[]		20680	32544	20352	46026	27192	19172	32812	40448	34016	29384	17574	26004	26728	22988	33190	22258	45554	31950	35568	25104	24580	29288	29116	28390	40638	40554	0	0	0	32210	23472	36008	13952
HN0898	2.08		158.939		159.946	[M-H]-	TRUE						FALSE		[PURPLE]		8070	9738	8102	8046	0	6638	9110	8482	8666	8962	9098	8526	8164	8644	8510	7474	8212	8784	8792	9692	7940	8424	9206	0	10378	9752	4700	0	23084	9390	9202	7804	9036
HN0899	3.2		605.405		606.412	[M-H]-	TRUE						TRUE		[]		20142	36134	28304	11462	18348	1486	4816	41812	62562	26638	27384	2210	15646	22154	15800	3060	12362	6576	11486	26152	2852	25352	1084	12678	14424	4068	0	0	0	2366	24076	12946	27444
HN0900	6.09		307.047		616.109	[M-H-H]2-	TRUE						TRUE		[]		3614	18148	23906	14814	0	0	8682	63382	11692	9616	2892	29328	12542	5794	2946	32466	8792	7516	10062	1574	13704	12550	13946	22454	16916	13634	0	0	0	7470	60578	15502	48388
HN0901	7		201.038		202.045	[M-H]-	TRUE						FALSE		[PURPLE]		17156	26414	20292	20104	23924	24872	26152	21388	20992	28370	21074	17036	29688	22118	26562	20318	22792	19628	23572	26096	19038	26862	25772	23528	21970	22902	29538	0	0	24062	24888	19376	18616
HN0902	0.58		423.383		424.391	[M-H]-	FALSE						TRUE		[]		80590	42548	78206	23880	24338	34670	44256	21286	24894	37216	49802	24094	45594	15430	35686	39438	24622	21744	41898	41340	32604	28924	42544	52992	53872	21522	0	0	0	44262	22352	24712	48310
HN0903	7.38		145.05		146.058	[M-H]-	FALSE						FALSE		[PURPLE]		5828	4258	4322	5380	5122	4208	5366	4228	4246	4986	4634	5978	4740	5554	4242	4538	3812	5370	4794	5162	4902	5688	4760	4592	4890	4426	2348	1964	1682	4456	4848	5538	6388
HN0904	0.93		487.342		488.349	[M-H]-	FALSE						TRUE		[]		4350	5456	6046	7570	8284	5102	6786	6764	6320	5342	9252	6248	0	5152	4494	6928	4242	6884	4414	6544	6122	6592	3954	4170	7756	3338	0	0	0	5336	7374	6384	7654
HN0905	1.5		339.2		340.207	[M-H]-	TRUE						FALSE		[PURPLE]		7156	7288	7410	5824	5672	6696	5662	7208	6156	4716	6518	5816	5844	5292	6050	6042	7496	5750	6670	6596	6242	5696	6128	6304	6358	6542	2478	9188	9468	7240	7096	7150	6458
HN0906	1.51		115.945		116.952	[M-H]-	TRUE						TRUE		[]		7756	8142	7502	6624	6698	6560	6132	7084	6278	5896	6976	6626	7454	7290	6802	5862	6452	6882	6748	6924	6352	6788	7414	6724	6496	7880	0	0	0	6618	7360	6844	7650
HN0907	9.98		231.063		232.07	[M-H]-	TRUE						TRUE		[]		4670	4520	4856	4816	4798	4896	4552	6292	4356	5400	5530	5020	4762	5014	6082	5632	4158	4530	4722	5566	4906	5900	4644	5218	5614	5196	0	0	0	5086	4554	4534	4822
HN0908	9.91		521.327		522.334	[M-H]-, [M+Cl]-	TRUE						TRUE		[]		25114	37004	32014	22030	29826	22962	18234	31108	20016	23574	44966	25472	13172	37156	26596	11592	12868	9832	13178	22064	22150	26326	17414	11280	23682	20382	0	0	0	11404	13390	10920	7744
HN0909	0.47		108.022		109.029	[M-H]-	FALSE						TRUE		[]		12186	8922	6060	8878	11548	9062	12064	7046	5620	8578	7126	10104	8868	18216	21894	7306	3570	40270	1898	4530	6642	10304	3838	12532	3410	8396	0	0	0	7270	6492	17070	10242
HN0910	6.73		373.01		374.017	[M-H]-	TRUE						FALSE		[PURPLE]		8240	8560	8808	8250	8260	8652	8650	8082	7430	7930	6944	7548	6936	7750	8002	8490	7528	7692	7698	7588	8420	9532	7524	7368	8400	8458	0	3280	3574	9902	9508	8558	8110
HN0911	0.6		313.119		314.126	[M-H]-	FALSE						TRUE		[]		12470	14278	9782	4028	2628	3982	3164	2440	1926	5598	7164	5112	7428	6388	22786	5168	7326	4236	1732	13404	3808	8340	9332	3128	2254	5392	0	0	0	2936	4868	4294	5736
HN0912	13.51		247.013		248.021	[M-H]-	TRUE						FALSE		[PURPLE]		5746	5514	5926	5926	4974	5522	5980	5220	6062	5830	5272	5356	5140	6218	5954	6022	5624	5760	5696	4778	4728	4960	5542	7988	4558	6564	6666	6086	6980	5714	5176	4848	5756
HN0913	7.68		176.009		177.017	[M-H]-	TRUE						TRUE		[]		10842	11454	12462	10636	10868	8962	12626	15672	11898	13380	11698	11468	11830	8772	9056	9218	7172	7802	8434	12420	13592	14288	10064	6916	9264	6750	670	0	0	10554	12522	12778	8978
HN0914	1.45		389.091		390.098	[M-H]-	TRUE						TRUE		[]		5804	6632	4626	4968	7766	4048	3398	3946	2930	4076	10700	4246	5358	20956	9846	2650	3304	2620	3354	0	4764	10114	3576	3594	4524	3924	0	0	0	3038	6332	4756	4902
HN0915	0.61		868.605		869.612	[M-H]-	FALSE						TRUE		[]		15682	3604	12616	23102	23166	27834	5696	22628	24446	17856	19778	23726	17376	10028	22592	31034	27996	23314	22064	20074	17714	18252	16216	21648	10418	23052	0	0	0	20392	14682	17180	7366
HN0916	13.53		277.024		278.031	[M-H]-	TRUE						FALSE		[PURPLE]		5218	5238	6256	5528	5704	5528	5058	5334	5852	5528	5882	5572	5654	6054	5732	5126	6236	5846	6358	5760	5578	5690	5632	6888	6070	7272	7520	5978	5698	6064	5414	5222	5272
HN0917	0.58		132.045		133.052	[M-H]-	TRUE						TRUE		[]		53068	45010	30838	31732	28880	30048	34762	61110	14058	53178	43894	21702	27232	43296	35242	38416	40184	3876	11918	19788	36984	6484	26636	11074	25740	24464	0	0	0	26204	27904	45820	35032
HN0918	6.11		212.09		213.097	[M-H]-	TRUE						TRUE		[]		11294	10994	10520	9044	8858	7954	6696	9796	9520	7782	9098	11730	9014	5980	5318	7026	7078	5178	8722	8530	8606	9788	9914	8794	8900	6442	0	0	0	6450	7670	8652	7972
HN0919	4.51		436.283		437.29	[M-H]-	TRUE						TRUE		[]		13768	13440	4230	3876	4536	4922	8282	6426	4142	7142	6230	7572	4352	9484	4956	4900	1848	3764	4100	11868	5890	10548	5360	2554	6894	3136	0	0	0	3958	3256	4746	4416
HN0920	7.61		167.049		168.056	[M-H]-	TRUE						TRUE		[]		4754	2936	4582	4472	5648	7856	3290	3164	9650	4582	7668	5360	5178	5494	5274	9512	10184	8800	8812	3086	4566	2162	6018	10582	4238	9980	0	0	0	2110	2240	2556	3234
HN0921	0.57		361.31		362.317	[M-H]-	FALSE						TRUE		[]		61114	77484	88062	97906	48578	76232	75594	101814	88738	76780	83480	72838	68194	50860	71908	101710	62236	86218	93734	99718	93410	76766	79412	74828	89774	73582	0	0	0	67870	85248	62084	78946
HN0922	0.58		563.502		564.509	[M-H]-	FALSE						TRUE		[]		10618	7370	6914	0	6148	15848	7420	5456	4890	9768	10464	5662	11546	8342	15492	9086	7844	8988	11748	9746	6764	10834	9190	7516	8216	0	0	0	0	8790	4370	5130	10684
HN0923	0.6		325.274		326.282	[M-H]-	TRUE						TRUE		[]		35062	35676	45722	32908	19078	31334	34456	35708	26332	32310	21284	28264	32114	24372	31286	26826	27680	25336	21368	42892	34676	37092	28450	14308	32174	32642	0	0	0	23280	29332	27698	24024
HN0924	6.74		335.033		336.041	[M-H]-	TRUE						FALSE		[PURPLE]		6132	6156	7582	5660	6510	5606	6716	5640	6798	6716	6864	4798	5774	5808	7748	4780	6826	5830	7584	6478	5774	7012	6714	6050	5328	6500	0	0	1894	6298	6418	6392	5366
HN0925	5.74		187.001		188.008	[M-H]-	TRUE						TRUE		[]		12810	13140	14636	11214	14734	15302	10964	11266	17340	14618	20330	9394	16370	12710	15668	11726	16774	10416	13342	13708	12934	12118	13636	15352	11350	17450	0	0	0	9984	9302	10894	9452
HN0926	0.56		339.326		340.333	[M-H]-	FALSE						TRUE		[]		11236	7716	15806	5752	4026	5394	9120	9826	5864	8510	9258	14486	9170	6138	11072	8542	11444	6372	9204	9676	13262	7158	11510	6198	8632	7644	0	0	2548	6318	5704	8234	9666
HN0927	6.62		119.035		120.042	[M-H]-	TRUE						TRUE		[]		29188	30490	22180	30956	19270	25354	25068	35230	30424	29044	27948	31392	28930	42138	29284	33860	36728	24230	44688	33860	26266	28300	36822	30438	41874	26240	0	0	0	28626	30142	40306	29998
HN0928	0.67		197.154		198.162	[M-H]-	TRUE						FALSE		[PURPLE]		23226	16874	14976	14066	19100	14612	22628	14044	29072	19964	13878	21866	19584	15402	17474	18606	24160	16532	13494	22602	34312	20514	16020	17786	15272	22408	0	11132	15904	19588	17462	19374	14100
HN0929	0.89		656.473		657.48	[M-H]-	FALSE						TRUE		[]		7700	21924	11850	7974	8664	8942	10286	11940	9570	9144	13070	9770	29078	10506	8672	4944	5690	6526	16700	5062	6356	7044	12706	15214	12448	13260	0	0	0	9954	8302	8628	12796
HN0930	0.91		654.457		655.464	[M-H]-	FALSE						TRUE		[]		2498	7888	4608	3466	3864	3864	5254	5822	4696	5218	8930	3708	8138	4800	3266	1428	2580	2788	6564	2112	2528	3166	3582	5842	4214	5354	0	0	0	4712	4394	4530	8322
HN0931	11.17		482.101		483.109	[M-H]-	TRUE						TRUE		[]		6600	11038	9262	12574	5688	8782	9642	9952	8990	6694	2132	1102	0	1148	0	0	1552	1148	4216	2712	6250	4922	1624	3952	2290	4156	0	0	0	4502	6938	2868	8274
HN0932	0.6		547.436		548.443	[M-H]-, [M+CH3COO]-	FALSE						TRUE		[]		34418	25848	32998	19978	22284	33788	25258	21398	22922	25144	22540	25244	28106	17420	26136	29834	22036	19108	30364	34614	27098	19260	31458	27716	28410	17600	0	0	0	29012	23834	21430	29936
HN0933	4.85		484.283		485.29	[M-H]-	TRUE						TRUE		[]		13192	7948	10758	9852	14702	13766	6526	9224	9104	11944	4618	12866	5734	2356	10196	21020	8612	8530	11358	10642	10286	11596	13950	6820	11056	7866	0	0	0	5518	9536	19096	7882
HN0934	2.98		844.605		845.612	[M-H]-	TRUE						TRUE		[]		19890	5420	38386	33396	33464	25888	13544	36016	33804	40028	38976	34694	36666	21526	36420	44274	49224	36718	42688	26240	40962	29216	19640	31800	22480	24592	0	0	0	38116	43302	22690	9768
HN0935	0.87		636.447		637.454	[M-H]-	FALSE						TRUE		[]		3986	10748	7548	4844	6244	5140	7230	7056	6692	10224	15274	5932	23392	9258	5356	2826	4940	6250	12988	4608	6064	5090	6548	12458	7156	6042	0	0	0	6190	6572	6020	14048
HN0936	2.97		748.527		749.534	[M-H]-	TRUE						TRUE		[]		22092	20258	7560	9924	8420	14456	11124	9632	7758	11380	12580	15630	7750	16048	10726	9586	5220	10626	9748	18782	11332	16580	9562	5666	9484	9486	0	0	0	6558	5278	7594	8984
HN0937	5.23		88.0404		89.0477	[M-H]-	TRUE						TRUE		[]		9132	6982	8004	16552	10382	7790	17056	13216	10602	21536	13242	12206	22498	44758	17654	13038	12372	12108	10630	17642	11178	12976	4510	8208	14640	12220	0	0	0	14666	12756	16124	17094
HN0938	7.36		207.051		208.058	[M-H]-	TRUE						TRUE		[]		16924	7754	14618	14040	12198	0	11944	4648	5634	12332	6948	11304	11890	12090	2594	7378	6202	10592	5390	17302	15856	9732	8224	5604	11658	4692	0	0	0	10230	9610	12242	9502
HN0939	5.82		142.975		143.982	[M-H]-	TRUE						TRUE		[]		4470	5526	5880	5984	4886	4850	5452	4738	6482	5260	5770	4536	5652	4904	4546	5254	5266	4262	4738	5418	4990	5418	4334	5646	4516	5150	0	0	0	4546	4572	5420	5182
HN0940	6.62		179.056		180.063	[M-H]-	FALSE						TRUE		[]		30996	35206	23754	34750	18022	25586	25744	38238	31164	26814	29372	28720	27804	40570	27104	34554	38814	22402	40622	32958	28258	24902	34690	32560	45128	26432	0	0	0	27254	29012	41892	29162
HN0941	0.46		155.027		156.034	[M-H]-	FALSE						TRUE		[]		2820	34016	5766	0	0	1924	0	0	6386	2856	0	0	174120	0	21288	0	4378	0	2802	1954	0	4146	3548	0	0	2794	0	0	0	0	41816	0	5226
HN0942	6.58		770.079		771.086	[M-H]-	TRUE						TRUE		[]		10730	9408	13548	11998	9984	10918	7292	14032	9620	10198	11226	10470	10564	9056	9110	7606	12478	6826	11144	6966	8594	10280	8206	8920	15500	9468	0	0	0	9152	5840	8960	7814
HN0943	6.52		614.028		615.035	[M-H]-	FALSE						TRUE		[]		6254	0	5242	5178	4708	5062	4604	6198	4082	4468	3876	3140	6126	5542	5628	5234	3236	4388	4646	4842	7794	6326	6620	3560	5830	4964	0	0	0	2584	4912	8468	6658
HN0944	0.55		381.137		382.144	[M-H]-	TRUE						TRUE		[]		317012	280958	230802	115682	109256	111264	148462	66772	165798	219810	203822	99092	244984	138894	110788	150900	136104	86970	147054	202366	211138	220018	136808	148740	207800	88896	0	0	0	212480	214862	79480	148520
HN0945	1.3		158.939		159.946	[M-H]-	TRUE						FALSE		[PURPLE]		8190	8408	8652	7172	8026	7336	7878	6816	7976	5936	8062	8728	6818	6196	7382	8172	7704	7544	7074	7318	7104	7992	7970	7536	7514	7202	3268	0	0	7480	7344	7648	8222
HN0946	6.31		184.098		185.105	[M-H]-	TRUE						TRUE		[]		7734	9672	6172	12318	4304	8354	14576	5532	5866	10780	10118	6046	7984	10828	8772	3022	3648	6530	4614	3600	7546	6654	4626	4658	8190	3790	0	0	0	7568	9094	14344	6408
HN0947	0.6		411.311		412.319	[M-H]-, [M+Na-2H]-	FALSE						TRUE		[]		15866	11620	10386	5538	10346	8250	8564	6828	6756	7910	10306	7904	6958	8480	7612	11786	7176	6384	4790	10412	7718	8752	7372	6326	7780	0	0	0	0	7252	6688	7860	8394
HN0948	0.57		333.279		312.303	[M+Na-2H]-, [M-H]-	FALSE						TRUE		[]		236294	172280	185720	248272	188338	143992	221040	253914	164436	159326	204046	222606	206728	166632	166436	202590	159932	255604	240450	237278	346186	176724	149328	203624	162940	140576	0	0	0	202682	187138	184474	221888
HN0949	3.57		161.045		162.052	[M-H]-	TRUE						TRUE		[]		6582	5216	6012	4308	7642	8602	3366	5956	3636	3796	5204	3152	4516	4058	6904	4646	3454	3414	5310	5818	5450	5028	6076	1762	4062	2110	656	0	0	3224	5108	4828	4540
HN0950	0.59		571.436		572.443	[M-H]-	TRUE						TRUE		[]		24192	25060	34186	25116	16462	34250	25678	26552	20064	24824	33464	22824	19534	13906	20142	21692	12554	21404	28652	26684	23960	16062	15680	25078	30952	15466	0	0	0	29248	14516	24948	41712
HN0951	17.92		99.9258		100.933	[M-H]-	TRUE						FALSE		[PURPLE]		5320	5264	5274	5458	5190	4788	5704	4886	4418	4890	4206	5098	4444	4384	3898	3908	4622	5040	4712	5200	5446	5616	5584	4320	4882	4286	8836	10036	9482	5146	5614	5626	5162
HN0952	8.5		378.151		379.158	[M-H]-	TRUE						TRUE		[]		11844	3588	7810	13800	13316	23660	5950	6686	28356	5712	12206	7272	5110	4714	5676	12200	75944	14210	22922	2816	6944	3176	11764	30374	9920	41978	0	0	0	3118	3296	2142	4886
HN0953	6.73		455.013		456.02	[M-H]-	TRUE						FALSE		[PURPLE]		5994	5178	4746	4604	5296	4574	5204	4524	5766	5056	4174	4982	4694	4356	5148	4412	4530	4952	4846	4134	4958	5272	4422	4982	5114	4736	0	0	1704	5896	5308	5560	4870
HN0954	8		649.214		650.221	[M-H]-	TRUE						TRUE		[]		7554	8398	8514	9734	8644	10218	9006	9472	8102	8568	6658	6450	9906	8434	9460	8058	8018	9220	8686	8982	8130	9720	8952	8136	9066	7674	0	0	0	11806	10904	10148	9424
HN0955	1.48		238.077		478.169	[M-H-H]2-	TRUE						TRUE		[]		197818	375986	394876	251338	542512	238454	178972	496458	197520	151172	724112	0	201130	251388	92928	224542	222318	177878	0	410904	480618	285442	189916	109990	458298	96078	0	0	0	1056400	399206	1384926	386296
HN0956	2.17		224.062		450.138	[M-H-H]2-	TRUE						TRUE		[]		57478	85024	111808	144026	232178	78894	78346	71062	134154	86764	152066	63432	68866	410542	75650	38050	129796	67938	88332	90824	94612	225048	66648	61268	122202	78436	0	0	0	164932	141956	309150	89620
HN0957	0.44		451.974		452.981	[M-H]-	FALSE						TRUE		[]		0	0	69026	0	0	28852	14244	0	4898	0	10950	0	2350	13728	3824	0	0	3424	0	28374	0	0	0	0	0	0	0	0	0	0	0	0	2064
HN0958	13.7		252.979		253.987	[M-H]-	TRUE						FALSE		[PURPLE]		5010	5330	6008	6052	6398	6602	6114	5532	7696	6622	6518	7004	6138	7072	6618	7560	6878	6956	6406	5700	5878	6142	6558	8506	6318	5164	6320	4652	4112	5870	5198	5392	5152
HN0959	0.86		559.471		560.479	[M-H]-	TRUE						TRUE		[]		78070	61346	103104	80450	75934	70878	84216	62530	76490	62960	77476	70576	43250	85288	82246	71138	48464	83468	50924	118198	63794	89876	39356	34642	84684	29736	0	0	0	116404	88274	60518	93310
HN0960	0.6		425.327		426.334	[M-H]-	FALSE						TRUE		[]		28246	18194	15378	8608	17276	13076	11070	9964	10282	11588	14094	9746	10340	12654	15200	18798	15048	8412	7718	16834	10556	9912	8396	12412	12344	8020	0	0	0	11664	7922	13142	13718
HN0961	7.87		146.983		147.99	[M-H]-	FALSE						FALSE		[PURPLE]		7546	8524	7882	9370	11140	10784	10974	7932	8210	10924	6728	9268	11700	9502	11650	12932	10968	11602	11312	12112	9844	11370	13222	10776	10112	9480	23400	24508	26896	10564	9456	9366	10166
HN0962	0.46		216.965		217.973	[M-H]-	FALSE						TRUE		[]		12142	0	5222	0	0	0	0	0	2208	4410	4420	0	7818	6908	10116	5512	8214	11558	0	10188	9552	18432	4184	0	3740	3322	0	0	0	6628	3220	0	0
HN0963	0.46		124.016		125.024	[M-H]-	FALSE						TRUE		[]		0	1982	3572	3610	9922	21262	14078	6492	4358	19346	6764	3120	3448	4580	15190	2716	25790	1776	1588	20892	0	12502	2682	0	2390	0	0	0	0	1160	3496	5110	14120
HN0964	1.08		381.264		382.271	[M-H]-	FALSE						TRUE		[]		0	6744	5368	5672	4620	3568	6488	4354	3646	4960	9430	3624	3120	3800	2356	2880	0	2152	3110	4308	3892	3954	2256	3618	3640	2958	0	0	0	5128	7474	5362	7780
HN0965	0.58		383.189		384.196	[M-H]-	FALSE						TRUE		[]		21278	23246	19466	20020	20906	20744	17204	32786	0	0	16140	22726	0	18834	26130	27202	0	0	40164	26546	25050	20842	30504	25992	32090	0	0	0	0	22198	11172	21292	15532
HN0966	0.86		622.467		623.474	[M-H]-	FALSE						TRUE		[]		0	8704	8290	4478	6116	5598	6266	7540	5368	5656	10058	5374	14468	11934	10026	4120	3994	11540	9074	6506	5254	7284	8762	8414	7108	7268	0	0	0	5210	6130	3462	7148
HN0967	0.57		324.02		325.027	[M-H]-	TRUE						TRUE		[]		0	6600	3070	11366	0	0	0	0	5768	10094	0	0	13476	1594	52086	0	0	0	0	0	0	0	32152	0	0	0	0	0	0	7684	13732	0	100206
HN0968	6.09		439.07		440.077	[M-H]-	TRUE						TRUE		[]		0	7292	11628	6206	0	0	3360	20496	5586	4358	0	11880	5016	2352	0	13026	3086	2048	3554	0	6226	4406	5460	7890	6940	4948	0	0	0	0	20410	4672	17974
HN0969	0.54		357.013		358.021	[M-H]-	FALSE						FALSE		[PURPLE]		0	5584	11322	18106	14514	15032	8820	15254	18968	9188	13936	14380	16786	8956	14842	19720	18700	16788	14536	7678	13044	9216	11292	18740	11980	19544	3970	4356	4146	13040	12896	9758	5124
HN0970	6.96		184.059		185.066	[M-H]-	TRUE						TRUE		[]		18920	13206	10928	14100	6910	12062	7332	12022	12366	8790	13820	14366	10908	12358	13042	5962	7654	6544	10624	9954	16740	9298	10024	6646	12882	10542	0	0	0	10082	12008	15256	11072
HN0971	6.55		280.078		281.085	[M-H]-	TRUE						TRUE		[]		10148	12192	8928	9020	5616	6484	4562	7390	9548	6140	8584	10456	6502	6492	6810	6536	5846	5492	7642	8192	8784	6090	8954	5476	9072	3398	0	0	0	4132	7582	7930	6850
HN0972	0.61		343.227		344.235	[M-H]-	FALSE						TRUE		[]		5626	6608	3738	4878	6484	6756	5292	0	4612	4678	6664	15032	8108	0	7232	3834	4916	4434	4694	6282	7606	6724	5758	4674	5432	5972	0	0	0	3902	4580	4910	3392
HN0973	0.6		267.196		268.204	[M-H]-	FALSE						TRUE		[]		12798	13312	13454	16522	22786	6988	35234	17796	18090	13542	18796	17076	13356	16048	10694	18660	9410	10722	11192	13814	26422	13294	11132	10630	14238	10550	0	0	0	11638	11450	14002	14756
HN0974	0.59		515.41		516.417	[M-H]-	FALSE						TRUE		[]		12068	8338	9240	5832	4666	10304	6312	4870	7498	5856	10290	0	5618	0	8066	5148	0	0	5768	9472	8962	7660	4230	6150	6084	7788	0	0	0	7294	0	6266	15760
HN0975	7.88		201.038		202.045	[M-H]-	TRUE						FALSE		[PURPLE]		12230	15758	12082	15416	17484	19140	19950	14274	14770	17274	11408	15684	19222	19080	19934	21932	21556	21808	22838	21652	16400	20602	21448	21726	16480	17890	29370	27856	0	21272	18442	15722	15248
HN0976	3		746.511		747.519	[M-H]-	TRUE						TRUE		[]		11342	12256	5904	7310	4852	7968	9980	8982	5714	6424	9822	8308	5122	12658	6814	4380	3694	6030	6908	9294	7620	10274	4196	4086	5940	6118	0	0	0	3708	3894	5026	6650
HN0977	4.11		763.551		764.558	[M-H]-	TRUE						TRUE		[]		13582	7934	6894	9178	8778	6824	6742	7264	6978	11804	7776	8820	7832	7894	11710	8586	7920	6486	8444	17360	7420	8794	4502	4994	4606	4850	0	0	0	8852	6486	7338	7476
HN0978	0.42		114.949		115.956	[M-H]-	FALSE						FALSE		[PURPLE]		4506	5444	5054	5718	5282	4656	5550	5994	5098	6616	5308	4452	5328	5658	6356	6408	6224	5706	6072	5284	6544	6378	6200	5638	6360	5924	0	5658	5164	5686	5732	5016	5524
HN0979	0.44		176.951		177.959	[M-H]-	FALSE						TRUE		[]		9726	13816	14814	15374	6088	12106	12226	9356	11742	21206	9474	10886	11664	7748	15560	4792	5282	10642	7912	11348	12500	14048	7160	12740	11440	6952	0	0	0	10844	9382	18074	13622
HN0980	5.68		244.082		245.09	[M-H]-	TRUE						TRUE		[]		4946	4544	5618	4868	4800	5038	5922	5750	4636	6334	5640	6020	4696	6266	6618	4088	5216	5560	4634	5426	6782	4650	4674	4754	4518	3950	0	0	0	5738	4622	4874	4650
HN0981	4.35		464.313		465.321	[M-H]-	TRUE						TRUE		[]		13178	13062	5138	5338	6802	7542	11966	6696	0	8824	7956	9650	6332	12104	5918	4426	0	5118	3852	14438	6018	9442	5090	2702	9104	2786	0	0	0	8082	4424	6658	6818
HN0982	6.77		374.044		375.051	[M-H]-	TRUE						TRUE		[]		4816	6350	4808	3826	5228	5042	5076	4542	5320	5232	7358	5262	5856	5934	7574	8330	6718	5656	4632	5576	4820	6050	4374	6282	4386	6956	0	0	0	4020	4524	4948	4178
HN0983	0.56		239.06		240.067	[M-H]-	TRUE						FALSE		[PURPLE]		189498	140794	205294	191584	156512	138824	149138	200240	131334	106292	141532	165592	140094	94090	138858	162518	143086	171390	117094	98560	100936	106078	130710	91454	95570	114316	82244	104316	103314	107650	117774	125756	125908
HN0984	0.55		311.168		312.176	[M-H]-	TRUE						FALSE		[PURPLE]		82936	454018	97950	67622	73008	135516	87270	124046	108232	332260	91550	65242	179846	86310	363986	37584	152746	136228	116540	71390	114820	53362	176984	174706	65904	106532	20716	148770	166982	166934	89114	32692	91292
HN0985	0.41		448.933		449.94	[M-H]-	TRUE						TRUE		[]		5490	10800	26448	8290	4564	25002	10962	0	15862	3756	6058	4238	2108	7158	8336	0	4482	10944	0	16660	3426	2538	4306	13226	12526	4132	0	0	0	0	0	9516	5560
HN0986	4.88		186.045		187.053	[M-H]-	TRUE						TRUE		[]		132138	146882	182140	177610	158088	153368	140076	152432	150880	153426	209142	130090	178904	131272	167362	158340	194178	147282	161476	164952	150714	170704	177648	166734	224270	199796	0	0	0	149428	215740	139366	145140
HN0987	5.22		128.999		130.006	[M-H]-	TRUE						FALSE		[PURPLE]		9958	13652	9848	12812	11634	10578	9508	12608	12688	11568	9810	11964	11244	9464	11928	12360	12444	9822	10166	8926	11420	10640	11246	12110	10304	10372	0	2458	2308	9548	9822	12434	12806
HN0988	0.68		199.17		200.177	[M-H]-	TRUE						FALSE		[PURPLE]		48878	52044	49006	71080	98694	44302	173348	70284	72844	181604	62742	103436	57266	43586	100116	69384	84712	60724	64146	97992	92548	106236	44200	80800	95292	68062	7368	21490	20918	78606	65094	58158	36190
HN0989	6.39		89.0798		90.0871	[M-H]-	FALSE						TRUE		[]		9564	12444	10468	11020	9756	10146	11092	10432	11740	10786	10814	10336	11012	12960	11418	12010	14900	10072	16238	11924	11132	11722	14922	14276	14668	0	0	0	0	11464	10150	11348	8964
HN0990	0.9		115.04		116.047	[M-H]-	TRUE						TRUE		[]		34348	0	23976	46632	19422	31136	30400	26056	44734	41142	28888	41570	15450	27010	36204	28780	31796	26650	26238	45706	50024	36998	24338	18224	28552	22466	0	1860	2110	17676	31492	32160	20970
HN0991	8.74		146.983		147.99	[M-H]-	FALSE						FALSE		[PURPLE]		8676	7734	8254	9770	8262	8914	10248	9962	7976	9248	6752	8120	9102	8824	11358	11626	8516	10386	9138	10044	7858	8806	9564	9198	9094	8740	0	24514	0	11556	11248	11832	10906
HN0992	4.74		266.023		267.031	[M-H]-	TRUE						TRUE		[]		0	0	0	0	0	0	0	0	0	0	0	0	5482	6274	0	3304	5076	10736	12220	2064	0	0	0	0	0	0	0	0	0	0	0	0	0
HN0993	7.97		166.018		167.025	[M-H]-	FALSE						TRUE		[]		6376	3036	5184	5038	3692	1570	3010	2094	4984	3714	11918	12848	5818	8384	3364	5622	11774	10514	9274	4496	8916	1410	6882	13756	3640	10126	0	0	0	4812	4102	4902	8116
HN0994	5.02		243.135		244.142	[M-H]-	TRUE						TRUE		[]		6912	4486	0	5478	4358	4786	5756	2384	3704	6420	4712	9688	5474	12120	7802	7648	0	4328	3544	9794	12098	5660	7132	2304	2962	6434	0	0	0	6318	3368	8626	9704
HN0995	1.02		423.311		424.318	[M-H]-	FALSE						TRUE		[]		6060	8134	6922	3594	9682	7378	5632	4046	5316	4574	6164	4594	4122	6318	4180	6170	3806	5782	3862	7210	4706	4706	3472	4804	7948	3124	0	0	0	6252	5348	5976	6236
HN0996	0.55		233.012		234.02	[M-H]-	FALSE						TRUE		[]		13286	4716	4858	3160	10966	20552	7132	4964	7156	15446	11012	5826	4184	8988	6142	3084	9762	1998	3292	20726	0	11338	1202	5892	2474	5502	0	0	0	3400	3602	3150	3076
HN0997	6.21		177.035		178.042	[M-H]-	FALSE						TRUE		[]		9656	4700	6450	9406	8198	11556	6798	8378	12050	5154	8378	8782	7542	9438	8602	16658	13768	15228	16256	0	7640	3590	10208	14868	10200	11642	0	0	0	5446	6364	4264	7840
HN0998	0.6		563.431		564.438	[M-H]-	FALSE						TRUE		[]		11808	14198	11498	6766	10080	10970	11202	7976	8382	7584	12056	8414	7932	9298	8352	10602	7860	5816	7838	12576	9148	10092	8726	6114	10202	5218	0	0	0	11620	9922	12530	12950
HN0999	3.64		103.04		104.047	[M-H]-	FALSE						TRUE		[]		195298	102540	82344	73022	69878	77444	66716	69384	70356	94958	92586	122954	121160	137620	182738	75090	43058	105822	93134	446950	256252	131912	157574	26608	126210	58330	0	0	0	142798	129282	197228	182176
HN1000	0.57		295.264		296.271	[M-H]-	FALSE						TRUE		[]		20668	21050	18428	23842	14320	21684	23822	15440	16966	19712	13054	24082	21818	12382	26472	15942	21234	22722	17410	19706	23166	14258	36892	16674	22090	21058	0	0	0	21168	22202	26360	22122
HN1001	8.73		232.924		233.932	[M-H]-	TRUE						FALSE		[PURPLE]		6838	7226	7266	7602	6670	7654	7990	8198	8392	7892	6342	7162	7364	6976	8090	8340	7890	8704	7036	7556	7036	8120	7608	7512	7514	7166	0	0	17498	10128	9298	8194	9832
HN1002	0.87		527.41		528.417	[M-H]-	FALSE						TRUE		[]		6566	3458	6282	5412	5120	7840	6642	5742	6660	4824	6894	5934	2574	5208	6850	5642	2744	2956	3448	6866	6432	7012	3586	3144	5704	3776	0	0	0	7342	7406	5504	11870
HN1003	5.83		646.875		647.882	[M-H]-	TRUE						TRUE		[]		12536	13502	12722	11342	15778	15048	13260	13678	15320	12508	16962	12680	14488	15018	14958	12468	15976	11602	11838	13842	13056	11884	12376	14634	10864	16552	0	0	0	12060	11210	12334	12914
HN1004	0.61		361.238		362.245	[M-H]-	TRUE						TRUE		[]		14224	17720	14354	13330	14084	12400	15428	14718	9732	12406	13940	13332	13528	15650	10654	9858	9032	12274	11434	16142	13964	14652	13196	11158	12698	11466	0	0	0	11068	13636	11614	13080
HN1005	9.03		309.031		310.039	[M-H]-	TRUE						TRUE		[]		5614	5650	5226	5074	7900	14718	2412	6258	16104	2712	12286	6292	3884	3562	3070	6088	18564	7482	13014	2958	4306	2750	4882	18320	5804	20130	0	0	0	1296	1336	2072	3808
HN1006	0.57		199.881		200.888	[M-H]-	FALSE						TRUE		[]		4720	3824	4408	6440	2810	8438	5182	2010	5140	6968	5734	4380	3638	6730	4938	1552	2572	2474	6412	1202	3304	6068	7088	5522	6694	3022	0	0	0	3204	3972	3260	5328
HN1007	3.31		591.389		592.396	[M-H]-	TRUE						TRUE		[]		3962	12470	18910	2002	2348	2486	7674	9180	8630	6630	8842	6486	2078	1804	5354	2928	1580	2532	2840	3918	8530	4168	3140	4904	6384	2314	0	0	0	3482	4548	2874	5472
HN1008	5.24		174.017		175.024	[M-H]-	FALSE						TRUE		[]		5406	6580	5968	5244	6724	4874	5950	6756	5676	6126	6302	5350	7952	5866	6076	6470	5124	4364	5654	6344	6156	4456	5260	3984	7006	4020	0	0	0	4342	5402	6256	5102
HN1009	3.95		869.673		870.681	[M-H]-	TRUE						TRUE		[]		9800	4756	4466	3700	6634	5044	4916	4696	4110	5802	5080	4904	5048	5014	8734	6778	4114	4738	3846	6382	6456	6676	2318	3346	2098	4148	0	0	0	3532	3160	2818	4094
HN1010	6.28		183.016		184.023	[M-H]-	TRUE						TRUE		[]		15922	3920	17638	7932	11238	9524	7392	12960	8390	8802	8604	7152	10732	8814	13734	7510	6916	7244	8766	6262	19848	14530	10288	5950	10786	8936	0	0	0	3562	8446	12372	15822
HN1011	4.83		249.098		250.105	[M-H]-	TRUE						TRUE		[]		19240	6516	11618	21062	9968	0	13454	6208	5090	10110	4528	24762	8742	21454	0	5220	3928	15028	5630	28016	22298	7974	5680	6448	10302	4926	0	0	0	7218	9854	13096	18450
HN1012	5.52		87.0069		88.0142	[M-H]-	FALSE						TRUE		[]		16844	13586	15874	18008	17668	3920	11764	9532	14080	27022	11324	19586	20866	16530	4026	12352	15042	14400	16472	20230	21972	23492	19130	18616	17984	16386	0	0	0	14246	14726	18496	15946
HN1013	6.29		175.024		176.032	[M-H]-	FALSE						TRUE		[]		11090	3734	17518	4722	4958	1454	6492	3942	2686	6180	3626	9692	6814	5436	2622	8350	5520	3158	11056	6230	7782	9804	4774	4532	3136	2314	0	0	0	5302	9584	7028	13778
HN1014	3.58		332.02		333.027	[M-H]-	TRUE						TRUE		[]		8864	8760	6348	5292	8164	3442	4840	7384	4232	4420	4846	3124	7150	3828	5774	5396	3650	3218	3880	10776	7646	8350	7210	2540	6420	4408	0	0	0	4316	9388	5756	7550
HN1015	6.52		696.031		697.038	[M-H]-	FALSE						TRUE		[]		6520	3418	5296	4608	3946	4790	4490	5786	3816	4404	4206	3522	4684	5098	4604	3586	3880	3654	4096	4344	6364	6926	5218	2964	6170	4166	0	0	0	2816	5068	7996	6482
HN1016	3.95		128.999		130.006	[M-H]-	TRUE						FALSE		[PURPLE]		6264	7550	8078	8400	9830	7148	8918	6858	6470	7136	5990	7266	7452	6954	6822	6180	6700	7502	6658	5902	6642	8020	8068	7584	8582	6832	1664	5450	4876	9272	8334	8872	8610
HN1017	0.6		349.273		350.283	[M-H]-, [M+Na-2H]-	FALSE						TRUE		[]		10534	10706	12918	12966	8536	7672	11010	14756	8130	0	10304	10416	9970	9556	8804	8448	6806	9210	8576	12180	19494	10490	8856	6870	11410	8118	0	0	0	9220	10584	8042	9072
HN1018	0.61		409.331		410.34	[M-H]-, [M+CH3COO]-	FALSE						TRUE		[]		17306	14680	12532	11134	14020	14912	11466	9952	9816	11724	12876	8962	9892	11924	11696	12838	11730	7970	12718	11590	9606	10816	9908	10972	9492	8288	0	0	0	14398	7650	13352	10966
HN1019	0.56		381.028		382.035	[M-H]-	TRUE						TRUE		[]		2024	2844	1876	0	8998	3784	0	5528	7868	0	1250	0	0	0	2166	0	0	5342	1438	16848	17938	0	6042	0	1290	0	0	0	0	2108	6878	25786	0
HN1020	1.41		225.113		226.12	[M-H]-	TRUE						FALSE		[PURPLE]		4718	5780	5994	5074	5324	5138	4196	4402	5864	5806	5042	4930	6630	5126	6350	8570	8666	5252	5424	5718	6104	4818	4060	4334	5798	4780	0	4454	4496	6020	6486	4732	4278
HN1021	8.14		299.097		300.104	[M-H]-	TRUE						TRUE		[]		12734	8060	20138	24420	19298	32400	13430	18620	31392	11992	16066	6054	15448	9872	16118	19378	33360	21120	23826	5630	21460	10076	12006	30170	13404	28474	0	0	0	22122	28240	19618	14686
HN1022	6.25		215.032		216.04	[M-H]-	TRUE						TRUE		[]		30332	28274	31722	29400	31884	32216	27772	32524	32366	32874	28688	27664	35310	30108	33430	30720	29778	28462	29696	31100	33280	33220	29090	30340	31228	29530	0	0	0	27334	30094	33164	28110
HN1023	0.74		287.994		289.001	[M-H]-	FALSE						FALSE		[PURPLE]		116958	91026	111628	115488	112338	116826	119296	109328	109890	109664	96328	109870	93266	97814	113980	115506	107242	108266	103374	113428	115720	104870	92566	94684	98350	99238	20396	0	0	112892	119002	111404	102802
HN1024	7.9		156.028		157.035	[M-H]-	FALSE						TRUE		[]		6816	7296	6982	5386	6706	6742	5328	6940	8782	5328	8484	6920	4516	6112	5852	4688	4538	4728	5044	6830	4624	7450	6012	4070	5528	5886	0	0	0	6216	6346	4454	5808
HN1025	0.55		325.184		326.191	[M-H]-	TRUE						FALSE		[PURPLE]		82620	515470	96348	70026	73744	134624	87864	141062	142676	345324	82772	65260	185166	98906	340894	39582	147814	152946	116098	68212	109180	58258	165352	180986	73364	114146	22308	167958	161094	171438	80634	40508	102510
HN1026	10.49		296.123		297.13	[M-H]-	TRUE						TRUE		[]		3390	5222	4374	3956	4706	4828	3034	3344	3730	3126	10250	6536	11436	11498	10584	8308	8750	4562	4060	3976	6166	3928	2834	2188	6534	2966	0	0	0	2842	3834	5370	2914
HN1027	1.05		375.253		376.261	[M-H]-	FALSE						TRUE		[]		5968	7880	7732	5042	5058	7108	6350	6546	4618	5082	9024	5598	4720	7032	4392	7644	3290	3920	4306	6702	5338	8728	5456	4544	8704	5762	0	0	0	8138	6738	9756	9616
HN1028	0.58		409.368		410.375	[M-H]-	FALSE						TRUE		[]		78834	73844	107160	45842	36136	100786	72078	39498	37982	42896	73108	44524	67856	24004	57576	82818	34946	34226	99870	60054	70486	34072	68774	52490	79956	36058	0	0	0	60466	40334	41884	94830
HN1029	8.27		313.113		292.138	[M+Na-2H]-, [M-H]-	TRUE						TRUE		[]		32450	30804	37494	40776	47496	42016	41340	44892	51866	45852	30970	25798	37848	38448	44512	47138	49342	49498	50148	42470	51370	54992	49058	58138	55288	56578	0	0	0	42790	41062	44024	37532
HN1030	0.83		227.996		229.004	[M-H]-	TRUE						TRUE		[]		0	9438	7898	4200	24890	13382	13056	14562	5746	10178	12706	4124	4082	25132	14152	10732	7264	0	0	0	3470	0	3006	0	15172	12290	0	0	0	5540	9580	15582	9256
HN1031	0.57		411.384		412.392	[M-H]-, [M+Na-2H]-	FALSE						TRUE		[]		301412	126896	205698	61474	84198	98340	141904	44396	48398	112468	110780	63540	125796	49054	107734	150446	84460	47142	97668	108180	89124	79912	116164	133176	124510	60696	0	0	0	113262	52094	48980	145714
HN1032	0.91		263.129		264.136	[M-H]-	FALSE						TRUE		[]		12424	8410	6724	6260	27536	10064	8842	6654	5640	8856	13670	7416	5690	14218	11050	15034	5094	6112	18034	12182	12204	13976	4934	5336	4040	4038	0	794	1052	11864	8562	7106	13682
HN1033	7.29		171.027		172.035	[M-H]-	TRUE						FALSE		[PURPLE]		8638	14200	10426	9700	7158	5654	14370	12220	5102	12144	5926	8348	9298	9052	10014	5192	2142	6830	4186	16182	9296	14388	7850	3348	7040	2464	7974	0	0	16456	15128	15762	11878
HN1034	0.46		462.962		463.97	[M-H]-	FALSE						TRUE		[]		14866	7174	8652	3050	3190	10776	11064	0	3938	0	8442	2268	4030	9944	7096	1860	4320	9572	0	6944	4694	5482	4854	4080	4644	0	0	0	0	0	4424	7848	4040
HN1035	0.83		377.2		378.207	[M-H]-	TRUE						TRUE		[]		5296	7300	13334	7894	4670	5912	8158	7840	4060	5868	8498	7184	4042	3094	3696	3392	2056	3364	7218	3992	5194	5382	4412	3414	4964	2316	0	0	0	6608	5976	5158	12792
HN1036	1.06		399.184		400.192	[M-H]-	FALSE						TRUE		[]		3076	6252	5136	2694	10312	3938	6030	7388	2230	3410	7986	5886	6066	5130	2060	2998	2064	2496	4470	4040	3236	2494	5368	4230	4296	2042	0	0	0	6010	5842	4388	8362
HN1037	10.09		172.958		173.965	[M-H]-	TRUE						FALSE		[PURPLE]		14156	17334	13670	15370	10606	14314	10780	13584	12002	9024	12562	12338	10178	12298	13368	7742	8200	7268	9598	8326	11254	10962	9996	6560	11492	8256	2900	2646	2926	8952	11798	13888	8116
HN1038	7.2		757.251		758.258	[M-H]-	TRUE						TRUE		[]		5750	5898	5738	5432	6446	5976	5674	5522	6370	6780	6252	6066	4928	6120	6370	5402	5900	5982	5548	6728	4762	5822	6168	5210	5754	5482	0	0	0	6602	5966	5304	5706
HN1039	8.6		250.994		252.001	[M-H]-	TRUE						TRUE		[]		4344	3952	5700	3918	5548	4258	5284	4802	3688	4664	5918	4522	4758	6272	4526	4610	2184	3116	3098	5034	4862	4608	7500	2910	5070	2240	0	0	0	4114	5252	5682	7174
HN1040	0.46		225.051		226.059	[M-H]-	FALSE						TRUE		[]		17280	10706	6386	4970	11060	8814	6222	14948	7526	9284	18010	4792	8376	15140	17272	6730	4974	8978	3414	12396	7338	19782	10974	5568	10052	7512	0	0	0	9868	8954	10950	8252
HN1041	4.73		448.306		449.313	[M-H]-	TRUE						TRUE		[]		67678	37262	66718	69900	127812	144584	53494	77630	0	90816	30340	114092	38728	15024	106988	157770	0	57514	59544	68056	78698	87772	104374	36734	60312	44866	0	0	0	57582	82990	338112	45126
HN1042	7.35		201.124		202.131	[M-H]-	FALSE						TRUE		[]		6096	5826	4926	5790	6896	5298	6476	7750	6062	5862	9916	4086	10552	6696	15422	4942	4192	4086	6504	3800	14212	7722	6592	4496	7242	5524	0	0	0	3080	6374	6860	4378
HN1043	7.91		275.065		276.072	[M-H]-	TRUE						TRUE		[]		4288	1050	6956	7956	2566	0	1616	4926	1924	3892	3256	5882	7330	4142	0	3066	2610	6138	3652	5586	10614	2844	4220	2602	4814	0	0	0	0	7082	9754	13256	3708
HN1044	4.42		552.309		553.316	[M-H]-	TRUE						TRUE		[]		9376	1578	9472	7996	9136	10068	4548	10894	5612	9706	8854	9572	9752	7252	11934	6788	4800	7358	6946	14882	8036	10398	6436	4796	7052	6154	0	0	0	5124	4050	11624	4692
HN1045	0.61		236.105		237.112	[M-H]-	FALSE						FALSE		[PURPLE]		18124	29960	29570	40896	21620	26664	30224	21400	29000	32520	13746	28248	25284	30458	30790	46328	65752	32840	28836	25578	27740	25286	48600	30630	36240	43366	13092	16496	17660	18770	25408	25470	18172
HN1046	0.88		141.092		142.099	[M-H]-	FALSE						TRUE		[]		3224	3370	5450	2596	6224	4970	4810	4892	5638	3436	8546	7734	2114	3214	4486	5124	3156	3870	5792	4016	9682	5530	3276	1812	9184	10836	0	874	900	3042	3862	6634	5032
HN1047	0.95		144.082		145.089	[M-H]-	TRUE						TRUE		[]		3628	1874	0	0	236266	10104	12416	4828	838	3554	2840	0	0	3728	3216	2332	1986	156454	0	4516	0	1228	11604	4994	84038	47514	0	0	0	2244	2922	2632	2162
HN1048	5.51		217.071		218.079	[M-H]-	TRUE						TRUE		[]		17900	12908	17000	21072	19330	0	14444	8512	15384	29154	10278	23694	26182	19432	3148	11150	14764	18972	14950	25098	27018	27074	18538	19850	17424	15956	0	0	0	7424	15494	21254	20744
HN1049	9.91		437.247		438.254	[M-H]-	TRUE						TRUE		[]		5264	7002	6884	5322	6654	5656	5102	6440	5184	5348	8400	5312	3520	8206	7014	3714	3916	3412	3840	5970	5298	5908	4832	3468	6392	4266	0	0	0	3372	3616	3384	2152
HN1050	0.59		579.497		580.504	[M-H]-	FALSE						TRUE		[]		25050	15584	24566	12574	16618	15250	22726	12890	11148	18240	18974	12634	23442	12344	17678	18902	16828	12946	21630	22170	16960	15472	19612	18224	21474	12646	0	0	0	20250	12296	10700	24420
HN1051	4.46		582.376		583.384	[M-H]-	TRUE						TRUE		[]		23326	5800	36054	31870	38794	34196	11578	34890	32756	36874	32684	32476	30918	17858	37526	40850	27700	24642	33234	35846	35172	30736	19868	24068	32196	19448	0	0	0	43146	40738	31934	15110
HN1052	0.88		266.018		534.05	[M-H-H]2-	TRUE						TRUE		[]		28560	133518	172866	91916	15706	0	66170	153768	46800	61904	20096	103388	59422	18910	15028	126514	86554	74958	36164	5824	140174	83972	49666	123438	100294	76436	0	0	0	49514	344260	71786	146026
HN1053	0.58		395.352		396.36	[M-H]-	FALSE						TRUE		[]		14296	20966	25246	10310	5588	16758	13196	9418	10578	9916	17110	7448	14786	5138	10704	11744	9156	7558	17324	12640	8742	8250	11780	12712	17378	11022	0	0	0	13398	8918	10808	15994
HN1054	0.6		609.472		610.479	[M-H]-	FALSE						TRUE		[]		10968	19754	14708	7344	8108	7516	15908	8246	8780	8976	12684	7054	7324	9658	6570	5894	6432	4632	7568	10072	7450	11616	7558	8454	13626	4722	0	0	0	16572	8652	10956	15104
HN1055	10.79		368.059		369.066	[M-H]-	TRUE						TRUE		[]		6756	7116	8526	4954	5560	5996	7776	7502	8686	4950	970	1154	1256	0	0	0	0	2052	3334	1984	4968	5176	7068	3042	2142	3166	0	0	0	4008	3156	3590	3650
HN1056	6.59		524.071		525.078	[M-H]-	TRUE						TRUE		[]		9372	9674	12318	11316	8718	7996	5628	10788	8680	10916	10092	9134	9586	6484	7532	7192	9744	5024	8098	5216	8216	9032	6828	7802	11928	9014	0	0	0	8150	5454	8082	6250
HN1057	7.4		103.04		104.047	[M-H]-	FALSE						FALSE		[PURPLE]		5214	3852	3994	4576	3832	4334	3722	4320	4594	3974	4472	5854	4938	5342	4564	4044	3184	4524	4608	5752	5850	3960	4494	3920	4440	2874	1676	1864	1828	5082	5070	6672	6594
HN1058	4.78		435.25		436.257	[M-H]-	FALSE						TRUE		[]		14300	11866	18332	14644	18278	14780	14720	11238	12978	16432	25318	14944	34126	15348	42336	15268	8106	14286	8628	22916	20864	18190	15104	9282	21610	18952	0	0	0	20810	13054	12622	7956
HN1059	1.27		331.06		332.067	[M-H]-	TRUE						TRUE		[]		19540	17200	14330	16924	16318	12928	17042	16824	13490	13462	18268	17012	13848	14996	18120	14714	11716	11200	12170	13820	16036	16052	13184	9272	17868	10220	0	0	0	12150	17706	20296	19432
HN1060	0.61		892.605		893.613	[M-H]-	FALSE						TRUE		[]		3084	0	4098	6108	4712	8806	1532	5796	5190	3528	5882	5234	6402	3230	4974	6064	6312	6062	5538	3316	3824	4978	3530	7232	4372	5506	0	0	0	3346	3386	3582	2042
HN1061	0.59		479.373		480.38	[M-H]-	FALSE						TRUE		[]		14216	9370	8868	6606	8112	7954	10666	5474	4980	9164	8546	7284	6728	6936	8620	10128	6846	5282	6662	7902	7244	5228	6194	9470	6726	0	0	0	0	9100	4748	8582	7604
HN1062	9.03		331.013		332.02	[M-H]-	TRUE						TRUE		[]		5850	5118	6554	6660	6986	10838	3754	6528	10398	3716	6926	7980	3872	4672	3926	5810	10036	7290	11016	3310	5328	4764	5980	10302	6436	11274	0	0	0	2364	2320	3200	3360
HN1063	6.58		551.231		552.238	[M-H]-	FALSE						TRUE		[]		4552	5544	5178	4824	5094	5236	4972	5192	4720	4634	5614	5202	4848	4946	4874	5566	5570	4602	4688	5960	5040	5868	4856	6264	5222	5114	0	0	0	4436	4878	4580	4760
HN1064	0.58		259.01		520.034	[M-H-H]2-	TRUE						TRUE		[]		36258	224372	387196	138686	7992	0	169372	409810	63256	195624	45818	537358	95946	33550	24808	161058	55488	78960	63878	5690	164492	103014	223712	322812	79110	82310	0	0	0	54622	672420	172208	244038
HN1065	0.6		327.289		328.297	[M-H]-	TRUE						TRUE		[]		10170	14300	11690	21496	7780	10126	10210	8548	14384	13010	8340	15296	8950	5956	9992	7394	8322	7182	7104	9654	17282	8862	26218	6372	11154	9054	0	0	0	12866	12422	6212	8740
HN1066	7.17		287.994		289.001	[M-H]-	TRUE						FALSE		[PURPLE]		5058	4564	4278	4658	4954	5212	5052	6806	5662	4340	5048	6510	4576	4770	5108	4538	5058	4622	5142	4720	4496	5382	4694	5032	5650	4330	0	0	1754	5990	4450	5538	4372
HN1067	0.58		407.352		408.36	[M-H]-	FALSE						TRUE		[]		34830	25460	38636	19776	11544	39852	28744	12184	15070	17334	33568	15798	19734	6960	20752	29696	13210	11586	38872	22946	25824	13328	25094	20236	24354	14956	0	0	0	23508	17046	15366	45808
HN1068	6.58		551.201		552.208	[M-H]-	FALSE						TRUE		[]		4618	6002	4746	5172	5076	4816	5294	5078	5308	4518	5236	6134	5834	5406	5142	5774	5526	6258	5780	7232	5750	6216	5494	7544	5290	5660	0	0	0	5186	4754	4952	5228
HN1069	4.76		493.28		494.287	[M-H]-	TRUE						TRUE		[]		3196	1672	2942	3474	3810	0	5372	8780	0	0	2944	1202	4134	1648	0	4490	0	0	5174	5150	2780	1874	2942	0	4074	0	0	0	0	7946	6378	9954	9172
HN1070	12.05		318.984		319.991	[M-H]-	TRUE						TRUE		[]		3592	3482	4414	5790	5008	10700	0	3448	21784	3222	8084	6042	5342	4946	5310	12128	32566	8652	17194	2330	4780	2042	4162	33266	5886	33228	0	0	0	2930	3970	3038	4044
HN1071	3.42		197.031		198.039	[M-H]-	TRUE						TRUE		[]		11504	11980	12598	9798	10092	10296	17164	11026	8390	8748	8950	9146	10800	12604	11408	7700	10088	11756	10272	9464	12254	13976	14490	9656	15610	12908	0	0	0	7574	12354	14578	20960
HN1072	0.47		481.298		482.305	[M-H]-	FALSE						TRUE		[]		17572	10738	15232	5966	10306	7440	19136	6774	7584	6408	30480	11726	3876	8362	6574	8192	3726	9254	11772	8082	14330	4458	9230	4140	6226	5406	0	0	0	9940	6844	8888	4036
HN1073	0.89		221.154		222.162	[M-H]-	TRUE						FALSE		[PURPLE]		18732	16056	15608	21900	14218	21250	22324	11866	22774	25472	8454	15814	12116	16224	21610	31460	43278	20328	15050	16542	18932	16884	20426	15216	23466	20332	0	16948	13072	10312	14892	16074	8832
HN1074	9.43		345.141		346.148	[M-H]-	TRUE						TRUE		[]		2958	3020	4854	11612	8024	17044	1526	5216	22038	3326	8816	0	8018	6900	3636	8988	55980	6176	15008	2008	3988	1620	7052	27530	6690	30202	0	0	0	1316	1192	1262	2364
HN1075	0.46		193.014		194.021	[M-H]-	FALSE						TRUE		[]		2554	7628	1968	2738	4706	7684	5274	3774	2610	3860	2442	2428	1944	3338	0	2136	0	0	1636	3360	1556	5268	2646	0	2394	1440	0	0	0	7072	3740	4374	6154
HN1076	0.43		346.987		347.995	[M-H]-	FALSE						TRUE		[]		16710	8260	17454	5086	1828	2486	5126	2570	12076	13180	6188	3468	8386	3068	5806	0	2752	4976	6442	5962	4326	7228	4466	2288	2550	3692	0	0	0	6952	7476	6406	7076
HN1077	0.58		399.22		400.227	[M-H]-	TRUE						TRUE		[]		36374	35774	29324	63142	43962	37920	45956	72506	12186	41732	26300	68960	21960	20658	16480	84460	13088	27124	143464	62740	72256	40640	75816	24618	54614	10722	0	0	0	186238	155254	208122	234988
HN1078	13.52		160.842		161.849	[M-H]-	TRUE						FALSE		[PURPLE]		18020	19232	19714	20610	18374	18870	20888	22564	19728	20768	17176	18512	17628	18138	20124	21950	20212	23572	23012	20052	22422	21024	20566	22680	21058	19572	11130	10738	8778	17896	19998	19080	18060
HN1079	1.5		267.124		268.131	[M-H]-	TRUE						TRUE		[]		70512	321776	210442	197856	141314	409806	120882	102296	131750	88060	298336	132116	84378	113450	136238	37046	41624	64650	76126	54012	184862	75236	156232	68894	108782	42540	0	0	0	69148	253486	218120	80052
HN1080	7.95		286.102		287.109	[M-H]-	TRUE						TRUE		[]		6748	7934	9000	8576	5702	7426	6894	7504	4130	7170	4918	6106	6846	5672	5756	4204	4596	4202	3620	7216	9768	6228	5654	3554	6658	3734	0	0	0	9206	7414	8054	4624
HN1081	4.78		472.291		473.298	[M-H]-	TRUE						TRUE		[]		0	2382	17222	0	0	0	11384	9184	3484	1800	0	9192	1352	0	6472	4688	0	0	900	0	8548	0	4542	12718	14520	0	0	0	0	2106	0	0	0
HN1082	0.46		512.959		513.966	[M-H]-	FALSE						TRUE		[]		16278	8842	8772	3282	2936	8022	14870	0	2030	0	6002	1918	3588	8204	4702	0	5706	11296	0	8160	3080	4306	4046	3974	3018	0	0	0	0	0	3562	6474	2748
HN1083	0.46		406.132		407.14	[M-H]-	FALSE						TRUE		[]		2280	7600	9212	5480	4294	5866	7374	5182	5474	6412	21854	7366	0	3954	5828	8998	6794	0	0	1590	3684	0	0	2902	9606	5042	0	0	0	0	6740	5968	0
HN1084	6.8		196.022		197.03	[M-H]-	TRUE						TRUE		[]		6338	6480	6020	5000	6638	6182	7232	6386	5130	4902	4974	5532	5542	5408	6888	7314	5838	5776	4282	5954	5600	6382	4314	5960	6166	7612	0	634	650	7564	6998	6014	5744
HN1085	11.5		160.842		161.849	[M-H]-	TRUE						FALSE		[PURPLE]		10786	12880	11902	0	14476	12346	12674	13236	14894	13128	13454	11342	11982	12536	12092	13550	12666	15568	14668	12112	12816	12820	14996	15120	11828	15170	7040	4918	4886	11264	12310	11094	11316
HN1086	5.51		129.056		130.063	[M-H]-	TRUE						TRUE		[]		19932	16878	19424	22354	18942	2234	14968	11340	16146	30686	12526	21554	27654	19824	4150	11640	15474	17828	18448	23088	26102	26718	22242	20962	19224	18310	1706	2170	2102	9856	18916	21452	22908
HN1087	7.37		172.958		173.965	[M-H]-	TRUE						FALSE		[PURPLE]		10786	13460	11652	12094	14772	11890	11724	15468	12274	12512	11402	9850	13708	9360	13996	12008	11906	10662	11744	9466	10540	12808	9132	12782	12254	12198	3188	2904	2796	12764	11032	12912	10444
HN1088	10.09		314.057		315.065	[M-H]-	FALSE						TRUE		[]		6152	7230	5792	5986	4568	7992	5244	6408	5418	3638	6526	5166	4482	5258	6008	3394	3968	3246	3790	3642	5214	4540	3862	3138	4960	3298	0	0	0	4166	4716	6024	4362
HN1089	0.61		748.527		749.534	[M-H]-	TRUE						TRUE		[]		25540	25768	9686	11606	8940	12628	13308	10978	8106	12500	14704	18398	8426	21294	11970	10944	6260	11454	11412	19074	11786	17024	11504	6048	11892	10838	0	0	0	5696	4836	7932	11298
HN1090	0.58		421.368		422.375	[M-H]-	FALSE						TRUE		[]		48592	52502	71992	35664	21576	48436	50620	31166	36712	35572	43924	36634	60784	15482	40388	36740	24818	29348	61154	40178	38774	28564	37388	52128	57018	24560	0	0	0	54822	32348	30288	56542
HN1091	0.86		415.215		416.222	[M-H]-	TRUE						TRUE		[]		5574	6590	3368	14858	9360	7400	12310	16458	0	6728	7726	11440	8228	6772	3244	12206	3644	2784	11072	0	11930	4048	13658	5682	8978	2110	0	0	0	27824	21522	38130	39550
HN1092	4.32		696.663		697.67	[M-H]-	TRUE						TRUE		[]		5868	7604	6418	5840	6838	6870	5952	5912	6678	6644	6620	6756	6104	6206	7194	7268	6220	6866	6100	5844	6588	6208	6748	6832	6644	6272	0	0	0	5974	6504	6416	7496
HN1093	0.49		252.947		253.955	[M-H]-	FALSE						TRUE		[]		22130	2760	0	2202	6132	4148	5674	7742	2500	11922	3784	0	15532	2510	2520	4182	0	8412	0	14090	12526	7438	5990	2898	5108	1210	0	0	0	1350	14292	2948	4256
HN1094	0.6		409.295		410.302	[M-H]-	FALSE						TRUE		[]		13452	19834	19136	10424	13552	10536	14352	12850	13486	13076	16906	13846	11482	12654	8800	8072	7752	10558	13962	14754	12064	11366	9168	8970	8386	9488	0	0	0	13180	15346	16040	17688
HN1095	8.29		203.02		182.046	[M+Na-2H]-, [M-H]-	TRUE						TRUE		[]		9822	10250	12246	13704	12760	12836	12390	14244	13398	13294	13272	10038	13830	12464	17150	12620	16334	18324	14248	14980	14264	15120	15834	14560	16414	13910	0	0	0	12734	15776	13600	12946
HN1096	0.6		395.316		396.323	[M-H]-	FALSE						TRUE		[]		14192	15456	19574	9238	15302	11408	11866	9428	9232	9924	19700	8838	7754	11088	8780	10008	9632	8076	7868	11634	8402	10262	8350	7666	10540	8026	0	0	0	12928	10130	12104	11702
HN1097	4.74		481.235		482.243	[M-H]-	TRUE						TRUE		[]		7924	4764	10418	15860	12920	19986	10184	16850	7592	9314	12816	11808	25720	10232	30568	10254	7858	12468	12276	21066	22126	11716	13738	14708	21030	15274	0	0	0	15692	9640	23188	5728
HN1098	0.59		441.394		442.401	[M-H]-	FALSE						TRUE		[]		35054	39282	34326	20820	14462	17476	33172	18998	15918	25030	17308	21828	25630	7814	26544	27800	16300	10142	22654	23382	16866	28724	30926	29290	29100	18024	0	0	0	26226	16906	18320	24216
HN1099	4.88		114.024		115.032	[M-H]-	FALSE						TRUE		[]		17152	18074	21942	21510	19018	17092	15260	18972	20020	16350	25488	18572	22720	19980	19964	20042	23286	20454	20386	21420	18476	21006	20772	20912	30718	21666	0	0	0	17108	24784	15460	17358
HN1100	6.55		526.086		527.093	[M-H]-	TRUE						TRUE		[]		11610	14108	8742	10176	6124	6548	4622	7136	7746	5514	8928	8600	6970	6934	6898	6374	6600	4470	8224	6852	8576	6394	8506	5370	9248	3988	0	0	0	4758	6450	8326	5834
HN1101	0.6		157.123		158.131	[M-H]-	TRUE						FALSE		[PURPLE]		3146	19494	25168	29666	26116	27932	26854	20526	19694	21660	15702	20820	30404	27860	21328	31068	45044	26750	24738	18250	17118	16358	30670	28844	26836	28308	0	103118	73190	17896	26572	11928	13124
HN1102	9.03		265.067		266.075	[M-H]-, [M+Na-2H]-	TRUE						TRUE		[]		10680	7732	9140	7300	11872	25774	0	10356	31604	0	22400	16588	5478	7610	3964	9552	35310	13096	24032	5102	9934	5884	7930	33790	11164	41472	0	0	0	0	0	0	0
HN1103	0.56		351.326		352.334	[M-H]-	FALSE						TRUE		[]		11528	14922	30860	24264	11618	12072	0	21302	20968	22540	37662	17802	22976	12970	14080	11832	18506	9252	29164	13294	18824	12268	16100	13700	18754	21288	0	0	0	24346	24064	31578	65302
HN1104	0.6		169.123		170.13	[M-H]-	FALSE						TRUE		[]		19698	28722	27682	29410	19394	18942	19350	29406	33612	20088	41678	38606	27726	26058	21126	15840	23406	16412	21102	19258	36252	27230	25682	18186	39452	38424	0	1848	2366	23184	26312	25882	24902
HN1105	6.23		314.055		630.125	[M-H-H]2-	TRUE						TRUE		[]		1856	14684	13774	3712	0	0	1892	22706	4850	2802	0	7140	11320	818	942	10306	3598	2808	2308	1816	6010	5172	3714	6388	11904	5774	0	0	0	2668	19736	3216	18932
HN1106	0.9		325.274		326.281	[M-H]-	FALSE						TRUE		[]		17032	13254	22430	20812	11636	22342	26212	14632	16844	27716	12926	18604	11038	16222	22720	21226	26428	19664	15278	31224	29826	23710	15420	9370	20474	19154	0	0	0	12356	14672	17510	12908
HN1107	6.36		261.059		262.066	[M-H]-	TRUE						TRUE		[]		5722	5264	5764	6170	4250	4582	5970	6566	4258	5282	4272	5638	5008	6290	4710	7222	4370	5838	5500	5774	4816	5068	5872	4212	6328	3970	0	0	0	7288	7092	7290	6834
HN1108	0.61		379.285		320.271	[M+CH3COO]-, [M-H]-	FALSE						TRUE		[]		7148	9502	7358	3252	5358	6502	6360	6278	4850	4616	8750	4818	4404	5598	2500	5616	2456	3754	3314	5928	5108	6800	3594	4902	0	3766	0	0	0	6310	5604	6756	10024
HN1109	1.01		99.0087		100.016	[M-H]-	TRUE						TRUE		[]		112066	25310	119474	84122	24148	119732	53012	53120	99934	24772	5116	29666	135626	2746	34412	55552	44246	10260	13732	22000	65798	98456	9386	10224	24230	17212	0	0	0	5830	56496	31012	67092
HN1110	7.91		215.033		216.04	[M-H]-	TRUE						TRUE		[]		5910	2308	8052	8436	3274	1934	3334	6170	3390	6204	4378	6898	7028	6032	3432	4834	4548	7540	4830	6464	12092	3888	5604	3656	5834	2814	0	0	0	7644	11446	15260	6036
HN1111	0.56		374.244		375.252	[M-H]-	TRUE						TRUE		[]		198428	149866	176470	254704	145296	228612	165174	274772	204384	168150	156184	196484	227294	97516	214096	230080	361680	300150	287478	202150	175012	126748	280748	346544	223194	234204	0	0	0	188906	223964	181244	192234
HN1112	1.14		399.326		400.333	[M-H]-	TRUE						TRUE		[]		7536	10980	11958	7158	5326	0	11230	7642	11376	6930	7780	8284	9628	7838	4676	8616	3404	6126	8222	8750	7832	9994	7398	4278	8864	5580	0	0	0	6844	15744	7248	16014
HN1113	0.8		819.549		820.556	[M-H]-	TRUE						TRUE		[]		3416	2344	5558	6042	5128	3942	1604	5882	7188	6984	6966	6860	13308	5266	9410	7478	7730	6872	11362	3606	10246	3878	5562	8440	4142	7604	0	0	0	6420	10534	4328	2216
HN1114	1.2		89.0244		90.0317	[M-H]-	FALSE						FALSE		[PURPLE]		11312	12074	18322	17814	17750	19622	15062	16052	15708	16116	13850	14768	15062	15144	16400	20066	18138	16862	17518	15672	16178	13574	16240	18038	16900	19038	4196	7012	7250	14402	15222	15026	13950
HN1115	0.87		411.347		412.354	[M-H]-	FALSE						TRUE		[]		17990	8748	10046	9996	15224	12970	16192	5166	8472	16420	13698	8994	4806	11108	10510	12330	10026	4726	5568	8844	9684	7720	5698	6444	9740	4534	0	0	0	15934	7204	13238	11438
HN1116	6.58		469.212		470.219	[M-H]-	FALSE						TRUE		[]		4990	5916	5758	5992	5962	5116	5802	5858	5716	6368	6136	7004	6440	6294	6232	6816	6358	6322	5626	6568	5622	6458	6498	8032	6652	6308	0	0	0	5374	6334	5752	5756
HN1117	0.64		329.176		330.183	[M-H]-	FALSE						TRUE		[]		8046	4556	9800	6628	5596	6198	5914	7488	12072	6926	9406	6510	8938	8430	5300	4692	4442	5390	5082	8318	7298	7006	6692	3762	5104	6700	0	0	0	10802	9086	8710	6032
HN1118	9.53		92.9279		93.9352	[M-H]-	TRUE						FALSE		[PURPLE]		2568	2964	3912	4030	4456	4346	5090	5100	5756	4834	4718	2676	5604	4236	5520	7316	4720	6604	5182	4704	5092	6866	5736	5992	5742	5184	8110	8056	7320	4956	4194	4786	5086
HN1119	7.29		174.002		175.009	[M-H]-	TRUE						FALSE		[PURPLE]		2234	4450	2946	3578	2716	0	5770	5482	1342	4850	1986	2826	3182	3362	3642	0	0	0	1586	5452	3450	7470	2516	0	2982	0	11178	13874	14070	6470	6876	5530	4240
HN1120	1.01		83.0138		84.0211	[M-H]-	TRUE						TRUE		[]		96568	21260	103480	66844	18166	101692	48750	43484	87780	21438	5144	25906	109518	1950	32338	47818	36758	9710	10644	18502	56604	83518	7304	9472	19590	13434	0	0	0	3672	44600	26322	53122
HN1121	6.76		255.132		256.14	[M-H]-	TRUE						TRUE		[]		9320	11316	5704	6822	2446	4036	2112	6068	6340	2582	4674	5038	4440	3232	3296	2692	2320	2176	5812	3628	5270	3914	5918	2148	5530	1662	0	0	0	2830	5144	5360	3088
HN1122	0.61		722.511		723.519	[M-H]-	FALSE						TRUE		[]		23222	19394	6424	8836	6282	12572	13492	13698	7282	8442	13466	15600	6870	17632	7868	8372	5064	10224	8102	15040	9876	14938	10594	6164	8272	11074	0	0	0	5494	4826	6564	8108
HN1123	6.38		103.04		104.047	[M-H]-	FALSE						TRUE		[]		25026	20594	21364	26756	20458	23560	21834	22380	25330	19258	20160	30466	22162	27274	27952	25768	21122	23862	26104	33298	32124	19690	23114	18050	22760	19688	0	0	0	28742	23904	37396	31336
HN1124	6.25		199.059		200.066	[M-H]-	TRUE						TRUE		[]		6238	2768	5246	4612	4062	4978	4042	5978	3398	4494	2910	3366	4044	3910	5130	3652	3502	3214	3182	4356	6188	5554	5200	3432	6078	3482	0	0	0	2662	4254	6614	5982
HN1125	1		139.04		140.047	[M-H]-, [M+CH3COO]-	TRUE						TRUE		[]		83628	19084	91434	61296	15426	82456	38928	39672	78624	16896	4138	22974	99536	2112	30270	42526	29624	8532	10628	14438	48878	67634	8432	8148	16754	12346	0	0	0	3568	36600	25182	47708
HN1126	0.6		351.29		352.297	[M-H]-	FALSE						TRUE		[]		4450	4840	7472	4936	3096	5432	6908	6656	4430	4624	5938	5854	3796	6110	3156	3994	2482	3822	4222	6038	5480	4636	3566	2580	4606	4036	0	0	0	5122	4398	4456	5260
HN1127	0.48		421.225		422.232	[M-H]-	FALSE						TRUE		[]		8168	8764	9018	6452	13660	13822	5518	6304	20458	10136	5042	3690	5240	2896	5728	5706	18632	21278	63014	6234	2974	5500	23512	27742	2540	17666	0	0	0	2856	2050	0	2716
HN1128	0.9		315.253		316.261	[M-H]-	FALSE						TRUE		[]		7010	6280	5534	7384	6862	5342	8678	5480	8494	10586	7688	7606	3430	5144	6866	0	6840	5616	6742	7584	11988	8298	4716	4530	6752	5738	0	1146	0	5744	6944	6230	3894
HN1129	7.47		291.167		292.174	[M-H]-	TRUE						TRUE		[]		9528	8672	8372	8094	9020	5470	7226	7536	7360	8516	8630	8512	8908	13860	10492	3586	2986	6614	5030	8660	9312	7966	7224	6648	7962	0	0	0	0	5968	9228	8102	7644
HN1130	10.49		177.034		178.041	[M-H]-	FALSE						TRUE		[]		3052	5818	6840	6214	4192	6946	6410	6808	8020	5782	2120	1176	1768	1452	1516	486	1044	750	4720	2468	6010	7550	6358	6982	3752	4554	0	0	0	3244	2552	4770	4088
HN1131	8.37		411.126		412.133	[M-H]-	TRUE						TRUE		[]		11970	10092	6978	2940	7014	3778	8664	6954	1944	7464	4758	6294	3560	6876	4066	4114	1310	3304	3752	8218	4722	7184	4034	1298	4172	0	0	0	0	3542	2772	2766	7956
HN1132	6.58		852.082		853.089	[M-H]-	FALSE						TRUE		[]		5328	5282	6200	5948	4710	5324	3964	6918	5404	5476	6628	4352	5530	4500	4316	4812	6514	3614	5136	3780	4190	6264	4520	5362	8390	5060	0	0	0	4490	3976	4246	3790
HN1133	2.68		171.056		172.063	[M-H]-	TRUE						TRUE		[]		5328	4352	4606	6646	3616	4220	3394	6180	4194	4932	3470	5942	4506	3734	5912	4334	0	3876	3778	6326	3950	4622	4172	3294	3826	2432	0	0	0	5890	6046	7076	3922
HN1134	0.55		167.144		168.151	[M-H]-	FALSE						FALSE		[PURPLE]		3780	4952	4910	5982	5914	4430	3976	4098	6980	3858	4438	6152	3666	4048	6384	0	11324	8088	7244	4450	6976	3522	4978	8962	4734	11138	7370	10158	8988	7340	6566	6678	3808
HN1135	13.89		219.845		220.852	[M-H]-	TRUE						FALSE		[PURPLE]		4550	3782	3018	4140	4558	4832	5176	4718	5104	5064	5434	5488	5178	5248	5312	5536	5528	5592	5290	6848	5814	6308	5658	6210	5254	6184	3530	3816	3972	3436	5230	4514	4228
HN1136	0.58		177.092		178.099	[M-H]-	FALSE						FALSE		[PURPLE]		5356	6008	7386	7586	7024	6762	7358	6316	7526	5982	4640	6070	8546	0	6450	14096	19660	8594	8834	11424	5738	5044	13696	8846	6108	7494	18076	19170	19122	7790	9916	4452	5134
HN1137	9.61		128.035		129.042	[M-H]-, [M+NH4-2H]-	TRUE						TRUE		[]		23770	22252	28790	33226	40624	32504	24962	29316	32956	31070	34658	17172	42208	28578	29798	35932	40624	26354	27116	30074	42132	36640	26518	18972	35668	15972	0	0	0	28900	28374	29690	24054
HN1138	0.52		321.044		322.051	[M-H]-	FALSE						TRUE		[]		0	65524	0	0	0	0	17724	1566	0	0	27058	49852	0	42976	0	0	0	0	0	0	0	0	10190	0	0	0	0	0	0	15956	0	0	0
HN1139	0.61		729.565		730.572	[M-H]-	FALSE						TRUE		[]		6406	6272	4498	3602	3774	4194	5332	3302	2642	5616	3384	0	5130	6142	3740	2848	3304	4082	3264	7614	5294	5286	5442	2876	4078	3868	0	0	0	5210	4882	5662	4738
HN1140	0.54		373.045		374.052	[M-H]-	FALSE						FALSE		[PURPLE]		29184	22884	47562	55392	56170	55878	28920	50998	54748	36886	51278	51580	60368	34174	49466	59146	58298	67060	50146	33612	54878	38560	47818	60582	45508	56414	13970	17342	20432	37112	36158	30140	17380
HN1141	6.1		511.29		512.298	[M-H]-	TRUE						TRUE		[]		3406	2048	1662	3384	2624	1768	4764	4048	1148	3280	2950	0	3180	2040	1304	3390	1480	1468	1956	2186	2424	2730	1892	1536	2316	0	0	0	0	10912	5098	16138	6406
HN1142	0.87		477.393		478.402	[M-H]-, [M+Na-2H]-	FALSE						TRUE		[]		24868	12790	18148	17650	22646	25010	21708	11488	17276	17590	17882	15604	7718	17830	18192	23290	16054	12494	10214	20590	13110	23256	11658	8532	15192	8624	0	0	0	15646	19724	13844	19464
HN1143	7.72		215.065		216.072	[M-H]-	TRUE						TRUE		[]		16176	20328	18680	16138	13522	14294	15654	22510	13918	15522	16866	16402	11982	12846	15274	9476	7548	9372	8132	19414	14920	18982	11514	5602	12910	5368	0	0	0	18426	18898	21312	14368
HN1144	13.59		307.034		308.042	[M-H]-	TRUE						FALSE		[PURPLE]		5496	5868	5622	5808	6222	6500	6168	5506	6832	6370	7012	6530	7006	7346	7550	6536	7320	7356	7530	6442	6114	6898	7430	9874	7924	8112	6434	5342	5084	5212	5836	7114	5858
HN1145	1.13		298.015		299.022	[M-H]-	TRUE						TRUE		[]		7194	8614	6126	5740	6208	4904	6194	7678	6304	7234	6534	6808	6634	6124	6984	5704	5600	6244	5862	7456	6772	5760	6064	5508	5626	5044	0	0	0	7036	7550	7804	6564
HN1146	4.39		116.05		117.057	[M-H]-	FALSE						TRUE		[]		6304	3024	3230	4320	7224	24872	1976	6242	42982	4706	13954	5574	4068	4342	5934	17496	30150	6674	18770	1640	4776	1598	5806	18738	5358	29398	0	0	0	1186	1382	1002	2092
HN1147	0.87		451.377		452.385	[M-H]-	FALSE						TRUE		[]		28730	20152	23524	22382	27604	22424	23594	12990	24184	24786	22824	18796	9882	19532	18422	27200	19800	12490	13730	22550	16830	23972	12688	14322	19078	12138	0	0	0	21568	20620	20550	22714
HN1148	0.78		79.9573		80.9646	[M-H]-	TRUE						TRUE		[]		7314	32480	35232	20122	7468	2902	15162	36928	9984	14592	7066	25830	16968	10796	5616	29720	16204	16166	6416	3038	26282	16330	9686	21904	17688	14340	0	794	0	11334	82428	17152	36370
HN1149	0.61		489.322		490.329	[M-H]-	FALSE						TRUE		[]		4702	5986	4214	6326	8722	5154	4346	5436	4046	4016	5960	3096	6512	5948	3704	4148	4290	4208	4462	3996	6046	5584	0	4572	6930	4952	0	0	0	4514	4530	4994	0
HN1150	4.32		514.306		515.313	[M-H]-	TRUE						TRUE		[]		12600	15140	5074	4948	7494	6012	11494	5442	4472	8112	6226	9698	4876	11764	7102	3570	2598	3954	3252	12752	5188	7786	4358	2934	4874	3022	0	0	0	7524	5252	6662	5920
HN1151	4.77		437.266		438.273	[M-H]-	FALSE						TRUE		[]		2836	3016	5700	3490	5302	3136	4224	3520	2948	4114	9994	8054	9246	4600	7300	3078	1970	3684	2048	8484	5442	4848	2582	2284	5000	3592	0	0	0	3594	2374	2318	0
HN1152	5.59		117.019		118.026	[M-H]-	FALSE						FALSE		[PURPLE]		13044	12628	10998	11958	13508	11618	15950	13136	10422	15474	23850	18844	12924	16634	11860	10020	6724	10618	9232	17828	17900	14096	22486	8586	16032	12118	0	5228	4790	13682	11922	13108	15238
HN1153	5.51		255.087		256.094	[M-H]-	TRUE						TRUE		[]		11042	4526	9494	8210	3382	0	11812	1894	0	2864	8638	4964	25784	9646	532	0	1964	30614	1208	26944	18646	10146	7892	3432	4030	0	0	0	0	5728	6656	26936	10168
HN1154	7.71		178.996		180.003	[M-H]-	FALSE						TRUE		[]		6968	4574	7502	4932	10606	2556	3632	9674	7334	5218	4094	3824	4750	3754	1960	3222	5216	4572	7472	3994	7600	7592	8524	7344	7510	7140	0	0	0	4256	4164	5168	7254
HN1155	0.84		413.2		414.207	[M-H]-	TRUE						TRUE		[]		30842	57698	26508	80312	79444	63302	68046	66944	27932	38882	59690	43486	24158	43484	15024	47352	31126	50624	29090	70740	40122	55490	51240	35722	68368	20050	0	0	0	92358	58576	128854	82848
HN1156	0.5		473.282		474.289	[M-H]-	TRUE						FALSE		[PURPLE]		13936	20190	22008	22492	31358	21884	0	33530	16998	16002	13762	25962	23252	18862	44198	26622	33672	35174	22664	31128	20160	27350	18624	19314	17822	22032	7424	14872	15200	22348	13330	12780	17496
HN1157	9.33		92.9279		93.9352	[M-H]-	TRUE						FALSE		[PURPLE]		3048	4150	4454	4640	5006	4534	5620	6058	3576	5216	1690	4226	6072	2988	5530	4976	4622	5474	5410	5986	4822	6336	6976	5492	5700	3954	7732	8364	7664	5864	5238	4640	5068
HN1158	0.53		371.065		372.072	[M-H]-	FALSE						FALSE		[PURPLE]		12538	8520	16662	21090	23034	23416	12670	21734	28436	15614	22434	25740	27160	13274	18666	26448	31836	29396	27760	16324	23392	17926	23224	28302	20536	28620	9338	9406	8962	0	12010	12732	0
HN1159	0.47		337.038		338.046	[M-H]-	FALSE						TRUE		[]		1612	6068	0	0	8178	22666	21632	8572	1226	0	12856	8576	0	6958	4544	34076	0	0	0	0	0	0	0	3616	2798	0	0	0	0	8792	0	14274	0
HN1160	0.86		620.452		621.459	[M-H]-	TRUE						TRUE		[]		8884	17934	15834	7334	12012	12922	12796	10418	13740	14800	20358	10926	36184	16036	10008	4716	8912	17982	22972	13794	10214	11914	12486	19978	17540	10094	0	0	0	11024	12462	7466	18588
HN1161	0.79		371.188		372.196	[M-H]-	FALSE						TRUE		[]		11404	17064	11660	26864	42064	25098	16182	17390	36500	12216	9874	10846	5026	41812	13178	9202	10030	11134	9510	25802	16446	32352	4354	7798	11450	18726	0	0	0	18544	18318	48950	7210
HN1162	0.6		183.139		184.146	[M-H]-	FALSE						FALSE		[PURPLE]		27104	12682	12340	28502	4730	9900	7300	9372	19964	13336	7788	29428	21128	11256	14530	8512	16692	12928	8584	10528	18270	12064	29916	6648	11302	22656	2096	3126	2782	9060	21284	15942	9130
HN1163	0.51		157.901		158.908	[M-H]-	FALSE						TRUE		[]		8090	5876	9462	18236	6556	16976	12334	6110	11852	14138	9970	8910	5786	10684	11102	4464	8192	6328	14834	4542	10880	12412	13928	14044	16680	6406	0	0	0	7964	9102	6192	9256
HN1164	6.58		469.184		470.191	[M-H]-	FALSE						TRUE		[]		5982	7848	6358	6230	5916	6566	6772	6658	6862	6166	6882	7490	6394	6974	6602	6966	6236	6680	6382	8424	7824	7460	7118	8846	7000	6810	0	0	0	6062	6576	6660	0
HN1165	4.33		694.666		695.673	[M-H]-	TRUE						TRUE		[]		8506	7592	7272	8176	9678	0	9352	9284	8592	9504	8330	9150	9418	9742	7562	9814	9594	8682	9048	8372	9418	9056	8988	9834	10196	9794	0	0	0	8728	8754	8940	9944
HN1166	17.93		116.928		117.936	[M-H]-	TRUE						FALSE		[PURPLE]		12354	13142	12420	11880	11814	12038	11286	11236	11080	10234	10620	10918	11222	10836	9478	10188	9350	10922	10484	10550	10632	10296	11234	9450	9550	9092	22012	21594	21326	12500	12790	12126	12580
HN1167	1.35		222.992		223.999	[M-H]-	FALSE						TRUE		[]		7668	2906	14010	2530	14264	49816	3222	3170	5854	5508	21914	12130	2442	25536	1054	1344	3680	1334	8454	1186	474	3446	2578	3940	5776	1648	0	0	0	3726	1948	768	2100
HN1168	4.88		160.842		161.849	[M-H]-	TRUE						FALSE		[PURPLE]		4074	5568	4684	5080	4346	4174	4406	3730	5250	6698	5646	3396	5414	5570	6010	4596	6046	3764	5608	4520	4596	5704	6274	7122	6468	5488	0	1464	1286	3870	3864	2950	3088
HN1169	7.24		322.069		323.076	[M-H]-	TRUE						TRUE		[]		4936	5418	6408	5674	5464	7090	6000	6320	7726	5348	5980	5180	5106	5786	5974	6630	10062	5688	6866	5524	4980	5812	5234	9746	4666	11674	0	0	0	5770	5400	6446	6658
HN1170	1.01		81.0346		82.0418	[M-H]-	TRUE						TRUE		[]		18826	3980	18168	13364	2890	17884	9356	8392	14940	4832	1308	5146	20286	770	6132	8578	5814	2014	1932	3486	9862	14550	2454	1852	3784	3284	0	0	0	1120	9296	5852	12030
HN1171	4.81		433.235		434.243	[M-H]-	TRUE						TRUE		[]		63150	59724	84384	75262	77796	60386	53150	65288	56720	67784	88554	75226	94368	70612	129622	52210	35868	72402	49896	92734	101674	73916	65540	75728	116610	60526	0	0	0	106948	63508	85672	43758
HN1172	0.84		238.077		478.169	[M-H-H]2-, [M-H]-	TRUE						TRUE		[]		49126	134492	98102	99076	187006	84030	124428	101994	51584	89192	165850	0	46764	71504	21824	56988	65582	68584	0	134678	117550	107058	56574	38946	143256	41772	0	0	0	336594	113750	324430	134918
HN1173	0.49		401.127		402.134	[M-H]-	FALSE						TRUE		[]		2806	10846	1832	1018	6522	6470	3074	4628	912	3560	9908	2230	3668	7052	2028	7972	1152	2704	8122	5182	2272	8600	4516	1454	1492	0	0	0	0	11586	4576	2048	6412
HN1174	5.94		89.0244		90.0317	[M-H]-	FALSE						TRUE		[]		181038	267926	128732	226960	93358	139854	0	187844	187496	143552	151248	0	179674	174386	139482	166396	167672	0	205072	151454	97116	0	156014	115498	165628	98394	12302	15420	14446	159462	160924	296206	0
HN1175	0.56		297.153		298.16	[M-H]-	TRUE						FALSE		[PURPLE]		23440	153050	33024	30592	31608	43588	27842	37798	31628	94300	30476	25760	62680	31842	120814	33932	46896	43624	38760	24560	41168	17382	56478	57762	22994	28620	7236	48256	51572	51154	28304	11256	30128
HN1176	6.59		278.062		279.069	[M-H]-	TRUE						TRUE		[]		7106	7474	9600	8896	6898	7504	5132	9346	7574	7888	6724	7828	7256	5800	5374	5026	8304	5078	8414	4292	5852	8014	5112	6812	11956	6086	0	0	0	5658	6302	5216	6312
HN1177	0.91		429.3		430.308	[M-H]-	FALSE						TRUE		[]		8558	6410	7214	11002	10338	8534	8174	6406	11590	6384	6560	7122	4156	5600	9500	14788	8358	8398	6366	10982	9882	7194	8924	6458	13732	7122	0	0	0	5568	7584	10926	7642
HN1178	0.54		233.155		234.162	[M-H]-	FALSE						FALSE		[PURPLE]		34546	32240	34340	34004	36224	21772	21968	24396	34178	26228	21106	32738	28394	24342	20418	41904	44934	33578	24744	49096	25198	24990	27282	35348	29498	45940	10560	19054	17812	37970	36978	0	24896
HN1179	0.54		205.16		206.167	[M-H]-	TRUE						FALSE		[PURPLE]		15598	14052	16052	29678	19986	15128	11878	12582	22694	8720	13488	15834	11300	10244	14158	18342	35318	23274	21522	11468	15540	13418	20796	35944	19216	41770	77102	77294	78528	26916	38716	20504	13650
HN1180	9.47		341.109		342.116	[M-H]-	FALSE						TRUE		[]		6418	23720	14018	14800	2224	5698	2800	5146	10396	3556	41442	127502	2414	15664	15310	4174	6064	3106	3246	26142	3232	1568	5216	2162	3850	15094	0	0	0	2124	4822	4638	5112
HN1181	7.85		89.0244		90.0317	[M-H]-	TRUE						FALSE		[PURPLE]		34644	37750	35246	35208	36504	31702	39454	34342	27756	38070	28022	41124	32760	37604	35490	31542	36800	38578	43076	44352	37640	40532	43542	38418	33016	32058	0	23088	24328	39554	24126	37728	39104
HN1182	0.97		513.414		514.421	[M-H]-	FALSE						TRUE		[]		5422	8358	7366	5332	10494	4948	9098	4634	4478	8464	7788	7010	4080	6766	4388	5686	2768	4956	3766	6062	4550	6588	6306	4252	8706	2448	0	0	0	5538	5748	4706	7108
HN1183	6.74		417.036		418.043	[M-H]-	TRUE						FALSE		[PURPLE]		6216	5570	6068	5038	6494	5428	6004	5118	5516	6398	6232	4700	5768	5006	5846	6336	6560	5288	5712	6048	5316	6072	5330	5138	5260	6108	1010	0	0	6078	5932	5362	4408
HN1184	2.88		864.574		865.581	[M-H]-	TRUE						TRUE		[]		7052	1990	12864	22530	12896	21006	4520	14058	16354	12348	15896	14622	16950	7728	19548	12734	14656	16560	16766	11250	11604	12014	7866	12004	8228	14162	0	0	0	15188	18430	24018	5134
HN1185	0.49		192.96		193.967	[M-H]-	FALSE						TRUE		[]		21862	0	0	0	8466	5170	3584	5410	1982	15792	2662	3840	14060	3424	5252	5100	2400	18452	0	18896	10838	13868	11030	4582	5328	1060	0	0	0	0	9852	1680	3676
HN1186	5.51		139.026		140.033	[M-H]-	FALSE						TRUE		[]		5706	3220	5440	5292	5098	4802	6170	6088	3834	6310	4888	5200	5904	4860	6992	4986	4904	5238	5770	6088	7432	8318	6552	4838	7204	5966	0	0	706	3364	5430	7246	7024
HN1187	1.48		391.225		392.232	[M-H]-	TRUE						TRUE		[]		2100	1430	9142	6300	7552	6826	1798	3994	5524	4740	17758	21384	11424	3526	9160	5218	5274	5904	2960	7058	10402	4844	4438	4604	4804	11082	0	0	0	9172	7516	10172	2926
HN1188	1.47		379.194		380.202	[M-H]-	TRUE						TRUE		[]		11584	19966	21266	13576	32134	14608	12266	25916	10254	10782	39882	10182	10974	14384	5522	13196	12102	9994	13092	21208	26438	19990	11846	6224	23662	6748	0	0	0	54450	23138	67720	21752
HN1189	8.16		573.219		574.226	[M-H]-	TRUE						TRUE		[]		19892	30704	9196	2322	7908	3042	25020	7402	0	11428	4402	6382	6728	13666	5272	4408	0	3412	1974	26156	4720	13420	8580	0	6852	0	0	0	0	2782	0	2308	15668
HN1190	0.61		243.196		244.205	[M-H]-, [M+Na-2H]-	FALSE						TRUE		[]		12010	13120	9594	11096	10982	8884	12924	13452	12796	13608	9256	10846	9314	8866	11792	12144	13726	11626	9112	0	14402	14146	11350	11134	16730	14250	0	0	0	11308	10372	10172	8306
HN1191	2.93		331.078		332.085	[M-H]-	TRUE						TRUE		[]		9772	8018	6412	3350	7394	6618	7622	5618	6042	3370	10604	6206	4924	9152	7116	4094	2640	4626	6666	4746	6822	4568	4846	3162	5902	4016	0	0	0	4438	5212	5848	7528
HN1192	0.84		371.059		372.066	[M-H]-	TRUE						TRUE		[]		7446	3826	5306	7560	7822	17250	3962	4890	22152	4070	14440	4640	6274	7818	7250	17322	38702	13582	24416	2768	7512	1968	9588	29230	9958	38912	0	0	0	1926	2626	1492	3518
HN1193	7.93		115.003		116.011	[M-H]-	TRUE						TRUE		[]		8890	10978	6384	4028	7708	3740	4852	9744	12426	6486	11108	7042	5292	6630	5252	4190	2942	3812	5130	7188	6012	11654	7842	3284	8668	5314	988	0	0	4626	8064	3462	4726
HN1194	5.51		167.107		168.115	[M-H]-	TRUE						TRUE		[]		10234	4842	9488	7308	4872	6390	11790	2172	0	0	9806	4312	22600	9510	2088	0	0	26172	0	23526	18662	8108	10540	0	3868	3202	0	0	0	0	7754	28488	8654
HN1195	0.55		427.215		428.223	[M-H]-	FALSE						TRUE		[]		8424	7664	12618	25104	13938	16202	11860	17150	6224	4844	8796	8348	2492	11870	5192	9168	6418	13786	10550	33118	21576	13416	7372	12976	9382	5154	0	0	0	12370	12342	12432	6832
HN1196	4.8		833.517		834.524	[M-H]-	TRUE						TRUE		[]		1158	0	5456	3244	7186	3838	2350	8114	11328	5502	8518	4458	6090	5394	5642	7566	7994	3936	9658	3672	6458	5844	1626	7110	2898	4042	0	0	0	5816	3440	1800	0
HN1197	5.46		509.275		510.282	[M-H]-	TRUE						TRUE		[]		3156	1844	2086	3438	2472	1244	3412	5472	0	4050	2768	0	3234	3534	1348	3852	1938	1438	1784	3372	2816	3058	0	1800	2562	0	0	0	0	7248	4574	16490	8214
HN1198	0.86		533.456		534.463	[M-H]-	FALSE						TRUE		[]		8846	4906	7490	6842	8312	7346	7470	3990	5724	5034	6610	5090	2852	5862	8690	7502	5222	4894	3718	9806	5032	8764	4162	2936	7392	3408	0	0	0	9234	8420	5044	6388
HN1199	0.84		424.197		425.204	[M-H]-	TRUE						TRUE		[]		10128	13212	10508	7404	7144	12122	11194	15530	13190	12404	12796	7980	13852	9540	8848	5572	5882	10808	10440	10888	11260	9804	9162	3004	7028	9332	0	0	0	7464	9780	9326	10254
HN1200	0.53		225.007		226.015	[M-H]-	TRUE						FALSE		[PURPLE]		46592	31752	67450	105276	86738	105730	43788	88136	113504	60588	97732	88170	109328	49574	85202	113548	143786	119354	117980	58452	95184	62758	83940	126376	86882	129416	17948	25722	24900	82692	66472	74546	25662
HN1201	1.21		427.261		428.269	[M-H]-	TRUE						TRUE		[]		3732	24816	18292	16302	8696	11976	7404	12988	4520	5636	2774	9992	6124	3408	8570	14928	7512	8356	2600	8884	9406	3986	10752	11954	5740	4846	0	0	0	14044	12154	17862	4870
HN1202	8.24		377.085		378.092	[M-H]-	TRUE						TRUE		[]		1578	3604	6222	14962	1414	3998	1494	2062	0	2812	28688	65740	3632	4946	10748	3200	0	3322	4428	3996	2460	0	2872	2534	2926	0	548	0	0	3806	0	0	1828
HN1203	0.59		195.139		196.146	[M-H]-	TRUE						FALSE		[PURPLE]		28498	31144	81294	41398	55052	29990	54330	31292	35802	42694	31714	53996	51254	58972	39472	95660	154330	78596	41910	49742	38606	33228	39042	36206	54106	64528	136788	226556	210906	54492	69846	36882	45492
HN1204	9.47		211.033		212.041	[M-H]-	TRUE						TRUE		[]		13612	6012	0	5172	4570	8832	4342	7340	4182	4918	2758	1666	5304	3110	3812	4634	2946	5512	6284	2052	4018	6846	8334	2112	9380	2722	0	0	0	3926	5656	4266	5986
HN1205	6.99		185.006		186.014	[M-H]-	TRUE						FALSE		[PURPLE]		4038	5794	5780	3710	5518	5104	5506	4904	4846	6172	3872	4662	4826	3778	4520	4684	4094	4768	3864	4912	3902	5696	4602	4252	3778	3788	17296	15350	16906	6076	6246	4550	3880
HN1206	4.16		761.58		762.587	[M-H]-	TRUE						TRUE		[]		49908	23652	25520	23328	30070	23564	30136	36424	22258	41070	31866	35196	37308	30194	30524	37164	24472	26796	26902	46736	38038	31642	19834	16644	14684	20542	0	0	0	22868	21260	18590	14318
HN1207	4.58		542.337		543.345	[M-H]-	TRUE						TRUE		[]		11958	11766	5598	4080	5452	6222	8556	5454	4022	6868	6648	6336	4528	10102	6250	6400	2504	4134	3420	12058	6578	9250	6336	3090	5544	4672	0	0	0	6216	4528	4416	8044
HN1208	0.9		219.139		220.146	[M-H]-	FALSE						TRUE		[]		9216	5120	4304	4208	14768	6518	5226	3788	3934	7362	9454	3442	3258	8834	7094	9046	3174	0	11786	7200	9402	10888	2292	3468	2046	2142	0	0	0	8074	5864	4990	9204
HN1209	0.85		96.9601		97.9674	[M-H]-	TRUE						TRUE		[]		7418	9548	10154	14966	27782	11276	12314	13882	12632	12034	15836	9222	5116	22178	6324	8878	11622	7742	9770	12088	12590	16714	7722	4932	13072	5628	0	736	0	27558	14426	42908	14686
HN1210	0.79		453.085		454.093	[M-H]-, [M-H-H]2-	TRUE						TRUE		[]		17530	177422	139236	57904	12586	1118	54572	138010	38304	48672	18844	86300	83348	20274	10944	77220	53190	77862	28880	5182	106484	73352	59872	139608	97884	86196	0	0	0	34742	320526	60368	183894
HN1211	0.58		411.184		412.191	[M-H]-	FALSE						TRUE		[]		11320	7234	7658	8056	7974	7980	6558	11434	5656	7122	8756	15344	6070	6188	4980	9038	5248	7986	0	12244	14356	7202	9496	0	9952	5292	0	0	0	10116	4912	16728	11898
HN1212	6.91		116.972		117.98	[M-H]-	TRUE						FALSE		[PURPLE]		4394	4508	4136	4066	4916	5484	6298	6362	4452	4164	5116	3928	4694	3642	4754	5074	4282	5722	3390	5122	4874	5040	4384	5958	3934	4258	5882	9312	9376	5136	5918	5276	6276
HN1213	0.58		266.018		534.05	[M-H-H]2-	TRUE						TRUE		[]		14878	83840	164540	71892	12990	0	54710	173506	33994	61244	19778	112612	109480	11564	17256	146000	74122	95954	45102	4606	120416	61940	67362	195382	111446	87978	0	0	0	29388	207338	52860	158186
HN1214	5.69		146.983		147.99	[M-H]-	FALSE						FALSE		[PURPLE]		4830	4706	6382	4550	5706	4780	5392	4306	6204	5744	5996	5046	4980	4858	5472	5086	6936	4964	5404	6304	4198	5688	5512	6154	5448	5722	16376	5152	8042	6248	5104	4102	5656
HN1215	0.58		405.337		406.344	[M-H]-	FALSE						TRUE		[]		6828	6756	8772	4340	2010	6594	5944	3494	3688	4912	8078	3986	4200	2298	4576	3632	0	2646	5728	3282	5082	2422	3538	5168	0	2364	0	0	0	5780	4150	3928	8932
HN1216	3.74		598.371		599.379	[M-H]-	TRUE						TRUE		[]		13568	4984	13144	16152	8808	17552	5924	7102	12198	17186	13584	26152	13490	15384	20946	7330	7270	13586	9266	24048	19708	7394	7362	4606	9536	9732	0	0	0	37496	20058	45646	16254
HN1217	4.29		693.334		694.342	[M-H]-	TRUE						TRUE		[]		6544	10270	6048	6910	6458	7074	8916	6064	7434	8508	6396	6882	7172	6464	6250	6714	6226	8120	6872	6214	7136	7162	7544	7104	7216	10740	0	0	0	6004	6336	6466	7228
HN1218	3.95		871.688		872.695	[M-H]-	TRUE						TRUE		[]		10786	3898	3490	3192	4986	3774	3874	5152	3018	4930	4730	4114	5248	5412	5930	7358	4506	5950	4626	4816	7284	6884	2974	3158	2204	4348	0	0	0	4562	3130	3592	3534
HN1219	4.84		243.968		244.975	[M-H]-	TRUE						TRUE		[]		7480	8938	9424	8478	11556	7894	8580	7506	8618	11372	7008	8540	10316	8498	9624	11494	8370	6922	7906	10084	9534	10864	9314	8482	9154	8422	0	0	0	7038	7396	9950	5708
HN1220	0.78		452.077		453.084	[M-H]-	FALSE						TRUE		[]		1916	9608	11956	4800	610	0	5374	10880	3454	5590	1394	7232	5150	1590	1304	10914	5382	5428	2048	0	7982	4884	3082	6700	6438	4742	0	0	0	3164	27860	5742	9892
HN1221	0.56		223.028		224.035	[M-H]-	TRUE						FALSE		[PURPLE]		1898610	1257160	2187510	2195138	1812784	1606960	1512640	2226188	1478102	1128148	1532372	1833680	1595418	947512	1583514	1853174	1692042	1975100	1446006	799232	1092928	1024040	1273584	891034	897858	1138412	777758	1360432	1252974	1500984	1350670	1415292	1485116
HN1222	0.58		365.142		366.149	[M-H]-	FALSE						TRUE		[]		6860	4492	0	0	5348	0	3730	5208	3546	5132	5236	6564	3678	2752	0	4004	3422	0	3378	4860	7052	3694	5094	2390	4678	0	0	0	0	0	0	13754	6256
HN1223	2.8		122.976		123.983	[M-H]-	TRUE						TRUE		[]		38090	21318	19170	11824	24064	25684	26312	12124	29662	9066	42036	24638	12376	40164	17804	27108	0	37974	40466	7700	20888	10546	38386	47336	32400	0	0	0	0	3580	9004	5462	34816
HN1224	0.6		249.113		250.12	[M-H]-	FALSE						TRUE		[]		2764	6266	6872	5838	4204	11342	4360	4726	4372	3162	6616	7608	2796	5980	2568	2010	1556	1756	2886	1756	5632	3314	21858	2016	4980	1850	0	0	0	2398	4854	4964	2346
HN1225	5.72		262.093		263.1	[M-H]-	TRUE						TRUE		[]		4806	4210	6316	5102	5990	4708	5790	5066	5412	4810	6318	8840	5434	0	5520	3844	5360	5466	4282	4972	7696	4368	5562	4750	5090	4114	0	0	0	5318	4386	4214	7264
HN1226	14		92.9279		93.9352	[M-H]-	TRUE						FALSE		[PURPLE]		6994	6710	4562	6688	6524	7872	6860	7814	7954	7378	6960	5932	7298	7390	7540	7580	7588	8438	7492	6914	7952	7202	6976	6958	7136	5522	3568	3466	3954	5378	6498	5818	6414
HN1227	4.83		99.9257		100.933	[M-H]-	TRUE						FALSE		[PURPLE]		4644	6416	6726	5716	6770	6850	6260	5440	6698	7398	6628	5212	6940	6492	6128	6626	6494	4520	5904	7548	5822	6864	7226	5990	6990	6872	0	2494	0	6040	5202	4954	5132
HN1228	9.88		189.051		190.059	[M-H]-	TRUE						TRUE		[]		5258	6500	5208	5230	3232	4478	4952	7098	4534	5852	5158	6298	4416	6310	4974	4306	3234	3228	3676	5736	5220	5448	5426	3200	6296	3106	0	0	0	3808	4744	5246	4346
HN1229	0.47		349.038		350.045	[M-H]-	FALSE						TRUE		[]		0	0	0	0	0	74902	0	0	0	0	3408	2114	5708	5524	0	0	0	0	0	0	0	0	0	0	0	0	0	0	0	0	0	18530	0
HN1230	9.2		373.038		374.046	[M-H]-	TRUE						TRUE		[]		5548	2652	3758	4480	4368	3572	5496	3706	5534	5468	4320	3020	3500	8084	2832	3536	1910	3360	2872	4016	3074	2514	3326	2356	4418	1732	0	0	0	3468	3754	7840	4628
HN1231	0.48		280.981		281.988	[M-H]-	FALSE						TRUE		[]		6312	10900	5146	1486	2326	5816	7984	3086	6114	0	10224	3926	0	14958	39560	3376	0	1502	3988	4122	8772	0	0	5746	4920	11306	0	0	0	4958	0	0	2536
HN1232	5.47		183.016		184.023	[M-H]-	TRUE						TRUE		[]		5306	2574	5546	4548	4780	5190	6136	6082	4652	7302	4784	4714	6314	5430	7056	5710	5116	5674	6082	5484	9076	6292	7702	4666	7614	5288	0	0	0	3626	5644	6392	6534
HN1233	5.16		509.274		510.282	[M-H]-	TRUE						TRUE		[]		4304	2176	3026	5256	2480	0	4626	6756	0	4562	3936	0	4148	3184	0	0	0	0	0	4674	3500	3440	0	0	2918	0	0	0	0	8138	5674	18054	9958
HN1234	1.01		239.165		240.172	[M-H]-	TRUE						TRUE		[]		12110	10858	8620	7570	11080	6662	12842	12396	15798	12236	11060	16140	9280	9692	13438	7714	8746	6908	9936	14498	23670	12370	8466	9562	14912	16784	0	0	0	7748	11042	15794	10230
HN1235	4.88		293.034		294.041	[M-H]-	TRUE						TRUE		[]		8948	12456	10546	10384	10562	10920	10972	9422	11784	12898	10898	6598	9786	9408	9956	7768	11526	7346	9190	10314	8558	7986	10746	8462	8684	10278	0	0	0	9736	7144	7058	7262
HN1236	0.89		171.102		172.11	[M-H]-	TRUE						FALSE		[PURPLE]		5356	4154	5390	4382	6708	5774	8218	3702	3752	6802	3670	5538	5358	7086	5584	6490	13224	11838	4308	4012	7554	4054	5782	5862	4970	6452	4896	13310	13674	4378	4982	6350	6382
HN1237	0.83		110.976		111.983	[M-H]-	TRUE						TRUE		[]		9710	70562	17642	18602	20380	16506	33270	14814	37440	16872	25338	20398	42158	27090	57256	7560	20494	12708	12540	28272	25834	11454	36024	45776	13896	15602	1498	4300	4964	29688	18684	14096	31124
HN1238	0.49		205.941		206.949	[M-H]-	FALSE						TRUE		[]		8446	3240	11296	4170	4912	4020	0	6066	10804	10046	3546	4964	6222	7336	10022	9342	6106	10982	6548	5938	8400	16012	3138	2938	5086	2544	0	0	0	7424	6350	5426	4486
HN1239	1.54		463.305		464.313	[M-H]-	TRUE						TRUE		[]		8392	11668	18530	6132	6660	12484	4610	17150	4446	4346	10550	9086	7482	5308	4518	17918	2298	5852	3370	10002	15980	6788	8816	6198	12958	5088	0	0	0	6952	8034	33376	5666
HN1240	0.47		351.017		352.025	[M-H]-	FALSE						TRUE		[]		21856	1260	0	0	2546	0	2032	13144	0	2468	0	17128	9522	4022	15484	0	0	5234	0	16362	13886	0	11512	18488	0	2518	0	0	0	2212	8838	2646	0
HN1241	4.82		491.194		492.201	[M-H]-	TRUE						TRUE		[]		2734	2982	4050	4164	4984	3814	3904	3338	3640	3668	2960	5070	4642	3924	5802	2592	2222	3946	2532	4802	6340	4528	3924	3686	5824	3120	0	0	0	4188	3790	2410	2896
HN1242	8.16		168.043		169.05	[M-H]-	FALSE						TRUE		[]		14938	17580	7468	1770	6748	4046	13060	5090	2410	10684	4628	4800	4672	9116	5402	3794	1530	2838	2274	14346	4326	9060	7104	1826	6292	2452	0	0	0	3180	2196	2542	9954
HN1243	5.55		92.9279		93.9352	[M-H]-	TRUE						FALSE		[PURPLE]		9412	9972	8408	10742	10566	10414	10098	12354	8244	7686	8772	7964	9736	8950	9432	10002	9280	10548	11138	8454	9114	12436	10784	13058	9042	10646	5118	6094	6236	9980	11732	8946	12242
HN1244	7.62		251.024		252.031	[M-H]-	TRUE						TRUE		[]		4036	3316	4832	5022	6780	6258	5432	5124	5922	5230	5958	5480	6306	5394	6108	7472	5648	7368	5774	3100	5914	3662	5586	6764	6512	6818	0	0	0	3156	3334	2060	4162
HN1245	9.63		145.014		146.021	[M-H]-	FALSE						TRUE		[]		10100	5022	7320	5314	9904	2820	11114	4084	4174	9774	3668	2854	6252	4168	3568	2664	0	1788	3038	7814	15958	7404	9978	2166	10754	2700	0	0	0	5306	8186	9386	9204
HN1246	0.46		562.956		563.963	[M-H]-	FALSE						TRUE		[]		18776	7220	10702	4316	2634	6816	18056	0	3006	0	5218	2972	3900	10602	5452	0	4392	7992	0	6666	3146	5010	4636	4856	3160	0	0	0	0	0	4678	5818	2620
HN1247	0.79		266.018		534.05	[M-H-H]2-	TRUE						TRUE		[]		36452	243452	279290	122632	30584	1512	108048	284166	83822	102886	35416	168634	108272	28762	21072	223602	91648	127430	39924	10222	194300	113316	60708	148538	140532	104874	0	0	0	88056	707322	117276	281896
HN1248	9.29		232.924		233.932	[M-H]-	TRUE						FALSE		[PURPLE]		5764	6598	5484	5728	6136	7092	7272	6896	4256	6784	4014	4894	6432	5268	7276	7164	5320	7072	6656	6682	5380	5936	7004	5668	5778	5474	0	15972	15642	9446	8006	7468	7648
HN1249	3.43		154.026		155.033	[M-H]-	TRUE						TRUE		[]		5260	3932	4980	3702	4130	4310	5360	4716	2826	4260	3428	3668	4446	3964	4024	3308	3226	4342	3508	4778	5618	5666	5474	3252	5972	3582	0	0	0	2516	4464	6172	6570
HN1250	0.63		215.165		216.172	[M-H]-	FALSE						FALSE		[PURPLE]		8426	7218	6898	5588	5780	5118	6240	6670	9978	5776	5662	7358	5282	5536	5156	4934	4714	4108	5042	7360	7296	10170	7260	3610	6998	8478	0	1680	0	6828	8602	8314	5490
HN1251	4.8		287.994		289.001	[M-H]-	TRUE						FALSE		[PURPLE]		8410	5704	9294	9050	11168	8850	11246	10390	8296	9204	8858	10894	9666	8414	10600	10138	10184	9936	10292	11222	11422	10472	10848	9682	10218	10128	2406	8282	8904	10124	9576	12224	10764
HN1252	0.85		449.13		450.137	[M-H]-	TRUE						TRUE		[]		5066	9454	9898	11470	25854	8732	6548	14826	15812	11642	14612	9258	7716	49468	6496	2636	12778	6930	5616	7636	7518	18528	6822	5278	9152	8252	0	0	0	8138	8944	41168	6690
HN1253	2.51		255.114		256.121	[M-H]-	TRUE						TRUE		[]		14630	13320	9600	5466	0	2706	4750	2658	1540	8492	9304	7026	9680	6334	15458	3916	6746	5904	1760	12728	6670	9998	10738	4050	3566	10024	0	0	0	6694	9890	8130	10960
HN1254	0.48		218.996		220.003	[M-H]-	TRUE						TRUE		[]		95548	5856	8070	15014	43366	102422	64884	18384	24012	90964	32072	14418	15484	7740	71936	13654	108386	10208	7678	98782	0	54566	13910	32660	0	25802	0	0	0	8412	14110	34690	58016
HN1255	0.6		531.368		532.376	[M-H]-	FALSE						TRUE		[]		4890	6908	5814	4156	3792	4276	5126	5372	3334	3728	4670	4700	3366	5098	3324	4918	3078	3620	3454	4830	3660	5266	3796	3728	5560	3200	0	0	0	4634	5116	4976	5912
HN1256	0.89		119.994		121.001	[M-H]-	FALSE						FALSE		[PURPLE]		6126	4998	5870	8122	5394	5946	6280	4350	7010	6600	4498	6824	2618	6474	7338	8624	7626	7932	5736	8154	11066	6114	4736	4448	5310	6868	658	2794	2744	4340	5762	5336	4930
HN1257	0.58		369.337		370.344	[M-H]-	FALSE						TRUE		[]		11678	24628	25522	23918	53108	40258	14138	16828	38306	17472	17148	10896	10754	0	11734	13048	6714	9464	13674	30254	19400	35292	11018	12742	11560	17590	0	0	0	40288	19908	0	15620
HN1258	8.23		487.177		488.184	[M-H]-	TRUE						TRUE		[]		4000	17584	21652	35836	4774	9110	1978	7718	0	3518	63504	92280	4526	16026	26164	8050	14324	6128	9530	19184	6802	2606	7174	0	7472	0	0	0	0	5428	0	0	3576
HN1259	10.08		341.191		342.199	[M-H]-	TRUE						TRUE		[]		10816	12174	10370	9386	10226	8868	8590	12820	8168	8876	11538	9204	5606	10140	9018	6518	6572	5304	6488	6954	7758	7562	6768	5558	9298	5560	0	0	0	8042	8228	8630	5316
HN1260	0.41		216.853		217.861	[M-H]-	TRUE						FALSE		[PURPLE]		21194	26934	19984	22370	19584	25750	18250	21262	23638	21636	21842	22432	29034	22144	20338	18228	29312	18868	20496	18856	20488	21340	20358	22572	19580	20230	0	31840	34120	20620	20258	20730	21222
HN1261	0.9		250.019		251.026	[M-H]-	FALSE						TRUE		[]		0	3708	1850	9072	0	0	0	0	7994	10144	0	0	6456	0	24088	0	2670	0	0	0	0	0	14062	0	0	0	0	0	0	7788	10932	0	22050
HN1262	3.73		622.371		623.379	[M-H]-	TRUE						TRUE		[]		8832	3684	7404	4352	3526	5802	5040	2984	3294	8676	4144	11740	3940	9802	6656	2234	1644	3390	3674	11050	6702	3724	3408	0	4070	2470	0	0	0	9722	4964	12618	10362
HN1263	6.45		156.052		157.06	[M-H]-	TRUE						FALSE		[PURPLE]		5182	1974	5314	3642	4784	4252	4792	5364	2804	3722	3236	3036	4930	4246	4826	3388	3982	3790	3204	4062	7042	5798	5068	4064	6382	3342	0	0	1094	2996	5174	5702	7540
HN1264	4.83		155.952		156.959	[M-H]-	TRUE						TRUE		[]		36716	40402	49456	45300	52132	46964	51970	43772	49998	58390	48618	35810	59136	48254	57250	51002	55128	35606	46854	52674	47764	54632	57546	47188	50386	49130	0	0	0	38270	39130	41374	33444
HN1265	6.72		146.046		147.053	[M-H]-	FALSE						TRUE		[]		5622	6130	4400	5838	5954	4856	5016	5142	3978	4646	6094	5992	4702	5122	5226	3668	3512	2764	4602	4238	6016	6880	4842	3822	3938	2828	0	0	0	3938	4268	5078	3646
HN1266	2.83		868.605		869.612	[M-H]-	TRUE						TRUE		[]		12978	2298	10322	14678	13540	24338	4156	16024	17722	19538	14940	17376	17322	7022	21102	26634	19298	20258	15256	18392	15470	14104	8608	13790	7690	14406	0	0	0	16950	13620	15394	5134
HN1267	0.61		800.579		801.587	[M-H]-	FALSE						TRUE		[]		6040	8472	4880	3854	4758	5034	8428	4906	3676	5382	5222	6962	4598	9094	4276	3488	0	4892	4014	5678	3888	6620	4608	3756	4482	4102	0	0	0	5206	4732	3154	3410
HN1268	2.79		279.039		280.046	[M-H]-	TRUE						TRUE		[]		10768	12604	6610	3180	5860	4814	15594	5758	5238	3742	10346	7220	4588	12442	6606	4966	3620	6464	7060	6854	8494	6572	8406	4818	8954	3914	0	0	0	4486	5288	6550	14570
HN1269	1.1		263.023		264.03	[M-H]-	FALSE						TRUE		[]		6268	6192	6116	6692	6746	4420	5706	3670	2184	6702	5176	4354	5090	5868	5852	4076	5278	4138	4166	3564	3688	4556	3734	8366	4768	3700	0	0	0	4926	7958	6186	6562
HN1270	10.17		299.17		300.177	[M-H]-	TRUE						TRUE		[]		13042	11628	10654	9522	9064	17358	7582	10762	9514	8304	10844	10808	8074	11194	7846	5830	6846	5416	8176	7498	9988	8610	6770	4470	10992	5514	0	0	0	6548	7576	8300	9096
HN1271	9.9		619.294		620.302	[M-H]-	TRUE						TRUE		[]		8716	13714	11040	9978	11106	9546	6444	9550	9264	7920	12150	10030	5722	11674	11614	5760	6964	5618	6958	6698	8034	9004	6682	7256	10394	8564	0	0	0	5080	5408	5552	3800
HN1272	0.53		297.047		298.054	[M-H]-	TRUE						TRUE		[]		633756	467538	1037874	1399570	1386924	1195316	719668	1118790	1215170	841874	1144170	1212926	1380852	823928	1220950	1446050	1526708	1417390	1201616	669504	1041650	726920	1067908	1199150	1057060	1363044	60814	84530	80000	725822	609434	622978	357984
HN1273	5.27		631.24		632.247	[M-H]-	TRUE						TRUE		[]		9076	10430	7918	4516	3138	0	2944	1364	1740	7266	8738	6808	6408	6018	24466	4388	6270	3438	0	13388	6048	11328	8710	2246	1906	5534	0	0	0	3242	5394	5410	3308
HN1274	5.53		155.071		156.078	[M-H]-	TRUE						TRUE		[]		6288	6168	6016	8802	6406	2620	4762	4288	6970	10662	6150	9340	8254	6940	1882	4440	5580	5918	6428	7838	8352	11514	6808	7600	5736	7192	0	0	0	3424	5930	16698	8108
HN1275	5.69		128.035		129.042	[M-H]-	FALSE						TRUE		[]		5344	5060	3298	4210	4108	2234	4744	3282	7854	5364	3638	3406	5522	3304	3636	3614	5694	3610	6376	5046	4830	7190	7062	2722	5882	3074	0	0	0	4848	6626	4668	3274
HN1276	1.36		134.894		135.902	[M-H]-	TRUE						FALSE		[PURPLE]		8722	9496	10048	7460	7408	7134	9582	6816	5732	7026	7270	7854	7026	8488	7364	8310	7578	10038	7746	8592	7600	8536	12856	11298	9818	10130	2880	0	17786	7650	8798	9756	9678
HN1277	0.63		213.149		214.157	[M-H]-	TRUE						FALSE		[PURPLE]		5928	8686	15142	11110	5616	4792	6784	12022	13370	8624	14398	11816	9364	8368	7612	6384	9484	7518	8668	8002	11106	9438	9112	7904	10742	11666	886	5868	5082	10034	13152	14958	11212
HN1278	5.69		87.0084		88.0156	[M-H]-	FALSE						TRUE		[]		4842	3376	8108	16882	11490	2466	13478	5062	3268	17820	3056	10028	7534	6976	3574	3420	3388	6430	3704	11726	14240	15446	7870	2786	10538	3286	0	0	0	0	18762	4946	7392
HN1279	0.74		175.025		176.032	[M-H]-	FALSE						TRUE		[]		12694	5370	13244	17480	19948	14010	19218	7472	7836	20960	12958	7406	7794	27482	8794	7090	9146	9126	8908	10512	8442	5754	10370	9624	8752	10712	0	0	0	11758	12524	12142	8294
HN1280	5.85		244.082		245.09	[M-H]-	TRUE						TRUE		[]		5730	6360	5726	7116	5934	4252	7088	5622	6136	4846	6174	8496	6038	5832	5788	3104	4212	4826	4696	4000	6788	5672	4436	2792	4860	3550	0	0	0	4300	3784	6534	2406
HN1281	0.55		390.238		391.246	[M-H]-	FALSE						TRUE		[]		9458	7280	9156	9056	7282	6170	5506	7962	5494	8888	4900	5484	8034	4048	6836	0	8028	9454	8864	14208	5876	4622	7752	3042	6204	8294	0	0	0	6478	5564	5862	7968
HN1282	10.02		275.088		276.096	[M-H]-	TRUE						TRUE		[]		2636	2630	3038	1764	2862	1478	2518	1536	1270	2018	28786	11026	18448	24004	12286	12708	6416	3642	2172	3568	3948	4442	2130	1532	5596	1914	0	0	0	1458	2098	2094	1488
HN1283	0.87		93.0345		94.0418	[M-H]-	TRUE						TRUE		[]		3624	2090	3168	2264	2270	7304	0	396482	4178	12066	3102	3686	2718	2966	3110	31936	6172	2946	2082	38184	2960	2556	1946	12686	2308	3324	0	0	0	180686	3254	95956	2356
HN1284	2.24		172.088		173.095	[M-H]-	TRUE						TRUE		[]		5828	5742	3866	6114	4550	3776	4270	5016	5246	5502	4142	4582	3660	4404	5098	4246	3626	3302	3572	4636	3294	4166	5192	3902	3474	2792	0	0	0	5196	4666	4986	4524
HN1285	0.77		399.22		400.227	[M-H]-	TRUE						TRUE		[]		17312	25598	13044	36236	38244	30694	44288	56112	11394	32836	21582	46994	17792	21228	7978	46662	11152	18146	76772	45324	45744	34928	54778	19964	43446	8774	0	0	0	102390	125386	150308	140340
HN1286	3.59		335.115		336.123	[M-H]-	TRUE						TRUE		[]		8224	8296	7746	7102	8944	2446	4616	7300	2844	2206	8064	2816	8904	2900	6152	5804	4850	3398	4428	17276	9844	11760	12556	1538	17366	5118	0	0	0	3276	26498	7484	11876
HN1287	8.36		329.158		330.165	[M-H]-	TRUE						TRUE		[]		5020	7098	7024	6014	6774	4554	4228	6210	5344	4920	5700	3382	2718	2958	4448	2846	2244	1542	2556	3132	6272	6052	2320	1318	2932	0	0	0	0	2816	4378	6022	3230
HN1288	0.83		249.007		250.015	[M-H]-	FALSE						TRUE		[]		5578	5256	5920	8842	7672	8326	10560	6232	3752	7572	10940	6218	4100	13890	7254	3346	6432	4006	5616	5792	3780	5180	5738	8766	3722	4138	0	0	0	5516	7816	10922	6368
HN1289	0.62		431.316		450.334	[M-H-H2O]-, [M+CH3COO]-, [M-H]-	TRUE						TRUE		[]		67938	60382	55788	54084	61646	46290	39368	71868	57642	64292	76056	71076	83902	80408	55174	68382	55544	66826	61832	103632	95426	105976	85546	72210	106376	78722	0	0	0	69682	71718	51200	47502
HN1290	3.96		847.642		848.649	[M-H]-	TRUE						TRUE		[]		8694	12596	11876	11874	6738	11892	15448	9474	11378	15934	14582	12078	13836	17186	0	11536	15064	16360	15434	15948	15752	21618	9316	10570	8582	14414	0	0	0	10132	7362	6914	13384
HN1291	3.94		530.301		531.308	[M-H]-	TRUE						TRUE		[]		21716	8324	34594	40494	34810	36902	17018	33218	41650	38178	40520	32820	36596	21194	40052	34998	27724	25844	29048	35094	27928	32470	25612	32740	38354	28416	0	0	0	68724	45158	49948	17808
HN1292	0.72		89.0244		90.0316	[M-H]-	FALSE						FALSE		[PURPLE]		15158	8906	17054	16662	17832	18678	20656	13600	18226	15924	18438	18528	11614	15818	18124	22496	19226	25416	20858	25936	27470	21574	16864	15322	17482	19890	3714	7866	8016	13258	13080	15282	13422
HN1293	8.39		322.113		323.12	[M-H]-	TRUE						TRUE		[]		4114	8908	6108	4228	5254	5238	4186	5338	6132	4508	3662	4356	5006	3044	4534	5210	5774	4118	4138	4444	6770	6424	4860	5456	5380	4940	0	0	0	3946	4530	6674	3322
HN1294	0.54		313.078		314.085	[M-H]-	TRUE						TRUE		[]		196768	190746	233902	149558	258930	172958	207210	206074	107182	167278	166038	200946	202848	162746	184916	208690	107304	192794	118198	163426	182398	207166	189342	104210	187712	133116	24472	22314	25792	42710	38696	48524	55822
HN1295	0.57		380.713		381.721	[M-H]-	TRUE						FALSE		[PURPLE]		8898	7812	18686	6510	4182	4812	7296	5434	3000	2474	3758	11280	4154	6496	5180	3912	4526	3486	3106	2704	3268	2974	4440	2708	2574	3834	5700	26012	25594	5778	12174	4716	4760
HN1296	6.84		228.085		229.092	[M-H]-	TRUE						TRUE		[]		8682	11142	8166	8192	6566	9684	6544	8666	9362	7224	8262	7688	7958	6240	8982	7004	7890	6776	9862	8958	8418	8952	11934	8144	11736	6502	0	0	0	6080	7872	7476	5478
HN1297	9.61		238.083		239.09	[M-H]-	TRUE						TRUE		[]		6582	4940	7120	7138	9440	7280	6306	6932	8048	6628	5972	3392	9904	6166	6402	9204	9964	0	6694	8122	7424	10354	0	3672	8374	4054	0	0	0	6732	7026	6552	5264
HN1298	0.53		281.018		282.026	[M-H]-	FALSE						TRUE		[]		0	4196	6474	7890	8228	7766	0	5918	8112	5476	7086	8132	0	0	7556	0	8756	0	7500	0	0	6778	7446	8134	7944	9590	0	0	0	4622	0	0	2640
HN1299	8.34		342.139		321.164	[M+Na-2H]-, [M-H]-	TRUE						TRUE		[]		8378	7934	8802	10288	9154	10648	10430	9088	9886	10042	8962	10338	7970	10200	11770	12264	10110	12526	11774	11796	10356	14468	9970	11896	12196	11314	0	0	0	11454	10644	7952	9492
HN1300	0.63		239.165		240.172	[M-H]-	FALSE						TRUE		[]		12878	12264	14742	11362	9938	4832	13162	10226	14312	8890	12260	13394	10616	0	7560	6114	6978	8222	8720	12634	14360	11900	7982	8396	11150	15862	0	0	0	8474	14736	15068	11988
HN1301	3.97		845.629		846.636	[M-H]-	TRUE						TRUE		[]		7502	13648	11988	12894	7922	14034	14520	7868	10682	17732	14198	15382	14348	14678	15446	12402	12544	15854	13180	19744	16444	21544	8380	9250	6966	11496	0	0	0	8036	7444	7918	13190
HN1302	1.88		638.402		639.41	[M-H]-	TRUE						TRUE		[]		5284	1990	5852	8248	5510	4876	2652	5658	6964	4480	2172	3284	3760	2962	4934	3888	1796	4088	5810	6902	6370	4314	3586	4540	6320	4034	0	0	0	6640	4342	5002	5726
HN1303	0.68		129.056		130.063	[M-H]-	TRUE						TRUE		[]		502316	395000	356924	472628	353908	337502	208710	303820	199876	227720	254292	350946	0	347746	247482	198968	167650	220610	210834	373686	288678	285340	165286	138082	226184	159052	4578	9760	10540	232854	311382	487344	347366
HN1304	8.22		115.003		116.011	[M-H]-	TRUE						TRUE		[]		3524	4402	5762	5536	5210	6366	4256	5838	4902	5998	4812	3214	5690	5818	4212	2640	3514	3766	4000	3166	4420	4260	4502	4668	4650	4754	0	0	0	6938	5518	7186	3940
HN1305	6.39		182.032		183.039	[M-H]-	FALSE						TRUE		[]		12378	4018	10286	7448	14312	9732	9740	10122	5464	9464	6864	10040	10526	9800	13742	10380	7434	18110	8114	9144	20124	14450	12726	7990	11482	9484	0	1214	1056	5490	10630	8574	19682
HN1306	0.74		254.981		255.989	[M-H]-	FALSE						TRUE		[]		13092	5940	13584	22286	21320	14376	19624	9382	7666	23290	13406	9166	8548	29680	8990	7864	9448	10700	10474	11906	10404	8178	9774	8542	10102	11982	0	0	0	13854	12626	12014	9536
HN1307	5.51		239.99		240.998	[M-H]-	TRUE						TRUE		[]		4542	3076	4544	4128	4682	3604	5236	4692	3496	3420	2926	4868	4062	3648	4940	5692	3348	4252	3714	4648	4860	5640	5524	2598	4916	3348	0	0	0	3232	5102	6138	6042
HN1308	3.84		353.16		354.167	[M-H]-	TRUE						TRUE		[]		0	0	0	0	0	0	10246	12276	0	0	0	0	0	0	0	754	0	0	0	1506	2350	0	0	0	0	0	0	0	0	0	0	51024	0
HN1309	0.64		121.102		122.109	[M-H]-	FALSE						TRUE		[]		4406	12666	45478	9994	8082	15604	12546	30924	13530	8062	29186	24702	12810	11488	9034	8106	6002	11492	13328	12360	24748	19618	12026	4706	31752	30490	0	0	0	25912	18286	22092	19450
HN1310	7.95		257.075		258.083	[M-H]-	TRUE						TRUE		[]		7628	6744	6732	9288	8510	11012	11996	8118	6484	9060	6204	7858	10098	10920	12266	10938	11350	12426	12684	9300	8328	8824	11422	9582	10910	12132	0	0	0	11350	9504	9880	9718
HN1311	3.99		819.613		820.62	[M-H]-	TRUE						TRUE		[]		11814	11294	11060	11238	8832	7556	9392	11276	8940	12776	9274	9976	9716	9234	11276	10714	7974	10596	10294	12256	13504	10454	4482	6236	4410	7110	0	0	0	7130	7024	6368	7174
HN1312	12.08		187.01		188.018	[M-H]-	TRUE						TRUE		[]		6284	5192	7262	13152	8036	38974	3424	4506	89226	3710	25648	8592	15054	9400	10340	35870	151202	21990	69644	3412	10364	2520	4098	146656	11872	145336	2350	0	0	3726	5352	4302	5594
HN1313	7.29		157.012		158.019	[M-H]-	TRUE						FALSE		[PURPLE]		3214	5210	3336	3904	3660	0	5740	4884	0	4872	2084	3342	3550	3218	4462	0	0	1756	1066	6308	2868	6442	2344	0	1972	0	5730	6534	7912	8644	8266	5852	5086
HN1314	4.71		439.118		440.126	[M-H]-	TRUE						TRUE		[]		0	0	0	0	0	0	0	0	0	0	0	0	5298	4050	0	2148	2824	36072	24272	0	0	0	0	0	0	0	0	0	0	0	0	0	0
HN1315	4.02		635.379		636.386	[M-H]-	TRUE						TRUE		[]		30764	20636	26742	19006	8832	2096	2626	38594	10692	19532	9314	1168	15012	23424	24286	3296	7192	8310	9300	26334	2646	28072	980	8454	18012	852	0	0	0	3148	43820	42086	40812
HN1316	0.53		89.0244		90.0317	[M-H]-	FALSE						FALSE		[PURPLE]		86850	106266	112466	30358	143410	46948	94190	100412	28036	82980	62716	117980	100508	83476	82832	111502	43340	34506	49962	209824	80808	109840	84280	31056	78300	44062	16778	44024	42730	32002	18320	27982	51092
HN1317	0.57		656.499		657.507	[M-H]-	FALSE						TRUE		[]		5286	2288	4090	3946	3516	5436	0	3790	3988	4140	3158	4112	7100	2142	0	4734	10618	6670	5462	4864	3626	3594	6040	6522	5156	6636	0	0	0	2584	4230	3708	3790
HN1318	1.67		178.844		179.851	[M-H]-	TRUE						FALSE		[PURPLE]		6742	11088	5054	10266	5154	8206	11328	4956	5428	9698	4850	5026	5538	15082	5322	2644	2524	8688	5156	3118	2384	5600	5744	4140	8990	4332	0	3070	0	8054	7596	10080	9884
HN1319	2.33		122.976		123.983	[M-H]-	TRUE						TRUE		[]		23354	12762	18390	17722	22874	36648	14980	13464	40956	16314	43468	26322	20576	28994	20280	37066	72396	50316	49606	0	26096	13070	35852	78182	36278	86210	0	0	0	10154	13526	8018	16504
HN1320	9.87		369.039		370.046	[M-H]-	TRUE						TRUE		[]		12032	10222	15608	11752	15450	13616	9232	10968	14668	10604	16706	10880	8870	14752	11192	9612	13932	8804	11660	8266	9488	8484	8524	11936	9878	13652	0	0	0	7228	8176	8338	7384
HN1321	5.7		395.096		396.103	[M-H]-	TRUE						TRUE		[]		4410	4742	5390	5988	6590	5282	5878	6292	3914	4990	3428	4258	6798	5684	6208	6286	5760	4552	6246	6448	4828	6648	5734	6046	5858	4318	0	0	0	5420	4684	4882	4042
HN1322	1.88		634.371		635.378	[M-H]-	TRUE						TRUE		[]		7678	4274	7090	5184	4972	3698	5822	8216	4650	5720	2158	3790	2190	3376	3706	2936	1108	2296	4156	6006	4610	4990	5426	2528	4864	2714	0	0	0	3488	2074	4664	7936
HN1323	3.94		554.302		555.309	[M-H]-	TRUE						TRUE		[]		15840	9272	21406	10886	13628	11466	19124	17454	14526	23842	18234	17116	11600	14618	12990	12346	9576	9594	12284	23280	11104	16850	13148	10080	18368	9214	0	0	0	22868	14688	16978	14120
HN1324	3.93		223.028		224.036	[M-H]-	TRUE						FALSE		[PURPLE]		3296	6934	4782	5584	5216	4844	6226	4644	4600	3776	4924	4854	5696	6194	3972	3620	4916	5512	5856	4578	3082	6386	7734	6052	7888	6492	2246	7520	6872	3514	5306	8004	4502
HN1325	1.88		610.371		611.379	[M-H]-	TRUE						TRUE		[]		10536	4876	13470	18698	14528	11616	7850	19402	15634	10224	5620	7400	9130	5238	9540	8136	3388	6072	10408	11684	12090	11488	9854	7752	10756	11194	0	0	0	10280	7302	14400	12372
HN1326	0.49		173.068		174.076	[M-H]-	TRUE						TRUE		[]		42866	0	0	0	0	0	2388	10166	0	7312	0	0	30294	0	0	0	0	7668	0	18162	14440	0	3066	0	0	0	0	0	0	0	25414	0	2108
HN1327	0.52		186.045		187.053	[M-H]-	TRUE						TRUE		[]		15548	3238	43996	28382	34736	3188	2244	3530	3602	14756	66736	3812	64048	2218	8150	16356	53690	18262	25186	25714	15296	27756	32040	20400	58568	12848	0	0	0	25544	62576	16568	4778
HN1328	0.65		787.595		788.602	[M-H]-	FALSE						TRUE		[]		10562	9482	7330	10014	6706	5366	6514	3902	4400	6626	4578	5006	4188	6152	5002	3718	4274	4024	5278	9550	3964	6994	4958	5030	4484	5066	0	0	0	5918	4626	6860	11066
HN1329	0.65		733.548		734.556	[M-H]-	FALSE						TRUE		[]		9572	12044	10624	13094	6302	6288	12418	6392	5552	8288	3680	5484	5960	5124	4764	3552	4194	3760	5316	8238	4658	6848	4372	7484	8264	6502	0	0	0	4258	4708	6850	9818
HN1330	0.57		154.063		155.07	[M-H]-	FALSE						FALSE		[PURPLE]		4948	4698	11348	8134	9346	6440	8454	3648	7320	6998	4646	9604	8760	8588	6748	15508	25044	11564	8242	7350	8202	4164	6440	6450	8054	9054	22624	32600	30666	8572	11164	6440	6726
HN1331	0.65		759.564		760.571	[M-H]-	TRUE						TRUE		[]		26066	26924	24658	24294	19088	17772	26290	14150	15192	14890	12114	11738	13396	15572	12898	10702	9322	10558	10716	26376	13628	15866	17832	13308	19046	16752	0	0	0	16152	16914	19144	38540
HN1332	0.67		167.108		168.115	[M-H]-	TRUE						TRUE		[]		13520	14386	19604	12118	14182	7652	11660	18166	13324	10032	22564	15474	9332	9408	9600	5580	7090	5128	13436	9970	12564	12756	9052	6486	13194	12668	0	0	0	10148	17072	16054	15144
HN1333	0.54		391.179		392.186	[M-H]-	FALSE						TRUE		[]		0	13988	11916	3578	4780	3644	9182	18514	4244	5178	7634	8742	2904	3242	2196	0	1350	1936	4580	6058	5522	6068	3332	4410	7444	2994	0	0	0	3496	7176	4822	8186
HN1334	0.53		103.04		104.047	[M-H]-	FALSE						FALSE		[PURPLE]		3736	4644	5596	3022	8486	3128	5180	4930	2266	3916	3044	4558	4516	3148	4230	6106	3568	5744	3204	8194	3920	4632	3944	1980	2794	3172	1726	2122	2756	2598	1418	2354	3314
HN1335	0.55		299.026		300.033	[M-H]-	FALSE						FALSE		[PURPLE]		21608	15408	23150	14680	20208	18294	20100	25182	15214	16992	19700	25204	20256	0	6958	22928	17776	21038	13792	0	17606	19730	22744	0	14652	0	12412	15962	15720	7750	13096	0	9284
HN1336	0.57		239.129		240.136	[M-H]-	TRUE						FALSE		[PURPLE]		8602	8394	19608	13566	11496	7458	14874	6472	10172	10842	5044	13274	14060	14808	10396	24478	36240	19580	12634	13518	7310	9102	10158	8700	11728	15598	40006	67082	58700	13932	17572	8454	9462
HN1337	5.71		217.01		218.018	[M-H]-	TRUE						TRUE		[]		3988	7816	9400	5964	8348	7224	5364	4288	14236	9198	12096	0	8860	5008	7408	4034	9736	4230	6896	6002	5332	6390	5806	7866	5554	11932	0	0	0	5044	3636	4530	3578
HN1338	2.28		554.302		555.309	[M-H]-	TRUE						TRUE		[]		10630	7640	14550	10016	12802	8200	17294	15228	9788	10410	6326	7278	6616	9162	8258	9456	5158	7200	11086	12204	10818	10612	12806	9236	14108	11240	0	0	0	7306	4826	7580	0
HN1339	3.7		626.402		627.41	[M-H]-	TRUE						TRUE		[]		3038	1196	3122	3846	1682	4610	1756	1626	2940	3688	3094	6280	2308	3202	3114	1848	1564	3032	2428	5364	4130	1806	1776	0	2742	2050	0	0	0	8166	4362	7460	2984
HN1340	9.63		333.059		334.066	[M-H]-	TRUE						TRUE		[]		641074	814662	354402	114544	278350	161364	637824	374670	59860	344594	133406	356952	168762	456820	215254	135372	28808	96364	67218	585808	223164	393974	206746	29078	188730	36436	0	0	0	149718	89976	165372	476984
HN1341	2.26		578.301		579.309	[M-H]-	TRUE						TRUE		[]		6428	3028	4676	0	5394	4452	6020	5288	4088	5678	3024	4458	4196	2998	6514	5486	0	5204	4506	11648	5334	5238	6168	3638	4062	5924	0	0	0	3592	1736	4752	5334
HN1342	1.68		574.25		575.258	[M-H]-	TRUE						TRUE		[]		5600	3418	5944	14250	10012	12508	7266	7688	7138	9184	5044	4356	5690	8744	5444	2368	1736	5944	5218	3206	2666	7126	7812	5572	6874	6430	0	0	0	6344	3940	11166	9562
HN1343	0.84		224.062		450.138	[M-H-H]2-	TRUE						TRUE		[]		46096	48716	80332	122100	223842	78608	56954	69288	144160	92790	114174	57818	33468	252596	45720	29136	86924	51238	47600	72972	60484	148574	36464	35370	32684	52710	0	0	0	99760	72886	262972	45826
HN1344	4.71		524.277		525.284	[M-H]-	TRUE						TRUE		[]		4318	1478	6420	4424	4582	5840	8106	4028	998	4790	1234	4634	5848	2130	2358	4042	2256	4280	4046	5256	3788	3386	3246	2344	2836	0	0	0	0	9174	6864	9532	5812
HN1345	0.65		761.58		762.587	[M-H]-	TRUE						TRUE		[]		93844	88246	63888	71660	48028	56064	71964	48650	40608	51506	40512	46320	46774	53516	30516	35142	31682	42376	40404	65764	38612	51500	39664	40738	42664	67996	0	0	0	37476	41150	45590	68690
HN1346	1.55		648.387		649.394	[M-H]-	TRUE						TRUE		[]		10088	5602	10526	8178	11102	6774	12070	13278	7472	7860	4850	6136	3940	7286	5744	5090	2170	4624	4990	9678	6286	11028	8346	4544	7966	5460	0	0	0	4046	2606	7260	11660
HN1347	1.56		624.387		625.394	[M-H]-	TRUE						TRUE		[]		14458	7210	18242	28708	27996	21978	12988	26506	22796	13538	11472	12856	12606	9690	15130	12896	5892	11090	12252	13808	14636	23178	18046	15576	16568	18214	0	0	0	11324	7578	23154	17458
HN1348	1.55		652.418		653.425	[M-H]-	TRUE						TRUE		[]		8784	3232	11520	15238	12652	10032	5790	9048	8498	5602	4836	6104	6412	4834	9196	7808	3392	7534	9230	11412	9490	7836	8294	10840	10554	9214	0	0	0	6762	5632	9124	9340
HN1349	0.49		79.9573		80.9646	[M-H]-	TRUE						TRUE		[]		119462	398210	42254	293678	89370	180972	358374	316308	284536	69766	347674	0	217214	303386	176930	308768	211122	87592	32790	101884	196388	57352	79610	138160	170734	353968	0	0	0	294792	337246	352954	382746
HN1350	0.49		187.088		188.095	[M-H]-	FALSE						TRUE		[]		0	0	0	82242	0	42604	0	74852	78948	0	82966	24144	28300	66128	39032	78004	58968	0	0	0	30434	0	0	27824	51196	95456	0	0	0	29534	73796	0	98936
HN1351	6.57		223.037		224.044	[M-H]-	FALSE						TRUE		[]		56818	57978	55620	52280	55750	55680	53084	56260	56586	53152	55520	56400	52948	56618	55230	54574	52120	54452	53646	59088	57368	57162	56564	57702	55790	55198	0	0	0	54126	55314	54776	52768
HN1352	4.97		211.097		212.105	[M-H]-	TRUE						TRUE		[]		65248	95496	57598	50172	46282	68368	134088	5672	17152	10188	66080	10710	41036	50842	50014	9696	26026	69366	17888	29032	23662	29700	32486	21966	24586	19230	0	0	0	21580	41228	82962	12564
HN1353	0.58		281.393		847.2	[M-H-H2]3-	FALSE						TRUE		[]		71980	52376	67128	59258	55870	64286	55662	55404	64864	60686	54388	57138	62718	49698	68142	68224	64560	63562	52570	64102	61434	0	66206	57458	0	72588	0	0	0	31854	63726	72186	64438
HN1354	0.58		107.05		108.057	[M-H]-	FALSE						TRUE		[]		2228	602722	27538	392022	49850	222634	571642	485812	436660	13086	549424	198344	203194	339724	199668	463180	286446	9186	15010	48586	198920	0	52776	140778	227142	589504	0	0	0	475300	422296	661918	607200
HN1355	0.48		286.932		287.939	[M-H]-	FALSE						TRUE		[]		0	9676	0	13334	0	11780	8644	7600	9338	0	8612	0	6020	7764	0	10716	12228	0	0	0	0	0	0	7064	12918	12404	0	0	0	10384	6306	9090	12416
HN1356	17.89		227.973		228.98	[M-H]-	TRUE						FALSE		[PURPLE]		16702	15984	15410	15886	15102	16106	14862	15598	14788	14744	13908	14958	14804	15050	13810	15284	13298	15614	14708	14616	15026	15506	15194	14880	14084	13734	16276	16144	0	16204	16818	0	15152
HN1357	0.49		187.106		188.113	[M-H]-	FALSE						TRUE		[]		0	0	0	37692	0	0	0	34956	35718	0	39350	5500	5552	27590	10348	35668	22892	0	0	0	0	0	0	6330	19014	47146	0	0	0	0	32534	46130	0
HN1358	0.41		666.058		667.066	[M-H]-	TRUE						TRUE		[]		2676	3068	2642	0	0	1714	0	0	26196	4362	0	29868	6016	0	1846	5884	2632	8018	0	2202	0	3562	3010	0	3472	0	0	0	0	6146	2350	15014	0
HN1359	0.69		577.374		578.381	[M-H]-	FALSE						TRUE		[]		8620	10786	11320	5716	8662	5550	5438	4852	3550	4216	5534	4728	3624	4512	2894	2876	2556	2562	3424	5642	3854	4154	3454	2296	4084	1960	0	0	0	5974	4684	5878	6466
HN1360	7.37		256.999		258.007	[M-H]-	TRUE						TRUE		[]		18600	19552	18190	19046	17948	17802	17050	20502	19266	17902	19672	17410	17688	20324	20072	19420	19050	19172	18636	16812	21108	20510	19622	19306	18082	18522	0	0	0	18152	17500	19108	18820
HN1361	2.21		101.024		102.032	[M-H]-	TRUE						TRUE		[]		17458	9862	7942	0	4990	0	8590	11472	0	6684	8196	0	10934	11314	15670	7228	7698	0	12384	14276	21180	8182	10960	6978	13640	6530	0	0	0	14200	16696	21054	15928
HN1362	0.49		187.125		188.132	[M-H]-	FALSE						TRUE		[]		0	0	0	40474	0	0	0	36164	38154	0	41610	0	6010	27010	11036	38674	25246	0	0	0	0	0	0	0	20124	51668	0	0	0	0	34412	0	51832
HN1363	1.89		286		287.007	[M-H]-	TRUE						FALSE		[PURPLE]		8618	8050	8660	8668	8774	8642	0	9364	8528	8390	0	9030	9462	8392	9428	9356	9562	8162	9380	9642	9154	8758	9114	9628	0	9658	1826	7122	7826	8914	0	9048	8434
HN1364	7.99		296.994		298.002	[M-H]-	TRUE						TRUE		[]		5362	6862	5468	5672	6740	7098	6070	6816	6130	6756	5352	5770	4738	5650	4968	6134	5718	6218	6892	5822	6328	6422	5316	7234	6176	7624	0	0	0	4978	6170	6466	5706
HN1365	0.54		491.283		492.29	[M-H]-	FALSE						TRUE		[]		12248	11604	21342	10686	9268	11194	14200	0	11054	18230	14170	0	0	14994	11654	12342	7506	13474	7684	13078	5660	14612	14688	9078	9560	0	0	0	0	20278	9782	15648	15088
HN1366	7.72		242.984		243.991	[M-H]-	TRUE						TRUE		[]		9382	7048	8088	5648	6592	8378	5732	9318	8172	9118	11350	7588	5850	7568	9560	7288	8338	6980	9102	8410	7256	7674	6980	7084	7318	7350	0	0	0	6448	5590	6992	7734
HN1367	0.61		331.228		332.235	[M-H]-	FALSE						TRUE		[]		8758	9868	6744	5568	8362	8534	6848	8200	0	8998	0	7412	7576	6692	6332	5438	6418	8666	7324	8416	0	10676	10724	4996	0	6850	0	0	0	9888	7852	5082	4754
HN1368	8.67		266.076		267.083	[M-H]-	TRUE						TRUE		[]		8376	10416	8468	10118	9438	8698	10416	9484	8218	8642	7626	7990	8752	6560	8822	7700	7016	7118	7714	9506	8224	9132	9388	6870	8710	6292	0	0	0	10298	10650	10354	8248
HN1369	2.94		112.051		113.059	[M-H]-	TRUE						TRUE		[]		0	0	13446	0	14342	10122	17084	0	9610	16260	11582	11378	16082	0	13572	9934	8740	11204	9632	11386	12362	15152	11772	10270	12972	11360	0	0	0	11300	10346	15964	20206
HN1370	0.44		285.077		286.084	[M-H]-	FALSE						TRUE		[]		0	0	0	0	8706	0	0	9986	5336	4996	0	0	0	1680	0	0	0	14104	0	10238	17246	0	0	4728	2480	0	0	0	0	0	15326	0	0
HN1371	13.95		119.947		120.954	[M-H]-	TRUE						FALSE		[PURPLE]		7824	7616	6866	7464	6278	7206	8766	7094	0	7202	7266	7560	6924	7632	7980	8494	7736	7242	7576	7482	7268	8144	6758	8430	7756	7698	6092	6894	6332	7376	7054	7386	0
HN1372	7.93		196.022		197.03	[M-H]-	TRUE						TRUE		[]		5920	6890	6110	5248	6944	0	4604	6526	7132	7060	5418	4772	6700	7234	6108	5360	3802	5576	5388	6760	4658	8298	6080	0	5256	5434	0	0	0	7194	6942	4636	5624
HN1373	3.31		606.34		607.347	[M-H]-	TRUE						TRUE		[]		18742	13156	26580	14634	17062	14214	15916	20316	18448	23152	19416	19498	15886	17538	18158	13442	14688	13118	19930	21366	16238	20228	19058	13696	20474	0	0	0	0	20022	13936	12150	15750
HN1374	0.6		463.376		482.395	[M-H-H2O]-, [M-H]-	FALSE						TRUE		[]		18820	10732	11382	8586	13084	10364	10036	7674	7880	9080	10030	8044	7118	7768	10282	12370	12026	7256	9598	10388	9922	6996	8962	9648	9790	0	0	0	0	10800	0	0	10604
HN1375	5.7		201.038		202.045	[M-H]-	TRUE						FALSE		[PURPLE]		5122	7414	6062	5820	5758	6880	5388	4352	13976	6572	10060	3980	7314	5050	5522	5010	8642	4254	6160	6330	5344	6970	6426	7116	4844	9448	13958	3578	2376	6718	4300	4270	2960
HN1376	8.3		257.075		258.083	[M-H]-	TRUE						TRUE		[]		0	0	7088	11176	9514	8418	10980	0	9012	8908	6824	7204	10328	10412	10476	9370	8296	10750	8850	9806	7408	8206	8292	9700	8954	9368	0	0	0	13018	12998	9914	10736
HN1377	0.56		211.134		212.141	[M-H]-	TRUE						FALSE		[PURPLE]		9908	12424	12888	12212	9834	8882	9904	8838	10026	7938	10150	11716	12752	9862	8586	15754	15028	11714	13038	11442	11712	7798	12596	15790	12474	18484	3970	5900	4612	12814	11034	9648	6416
HN1378	5.94		179.056		120.042	[M+CH3COO]-, [M-H]-	TRUE						TRUE		[]		99444	142214	81196	120942	0	80942	0	115528	100430	0	78014	0	85102	95852	78124	0	88956	0	107990	0	0	0	92206	0	98372	59104	0	0	0	0	0	155048	0
HN1379	0.61		397.274		398.281	[M-H]-	FALSE						TRUE		[]		11280	12336	7660	8268	15192	7980	8940	7100	6888	7750	13292	11228	11040	8266	5464	7952	6814	9280	8726	8142	16192	9254	11098	14668	14242	11534	0	0	0	8424	6326	5166	5024
HN1380	0.98		459.311		460.318	[M-H]-	FALSE						TRUE		[]		4258	5630	5650	4110	6944	4258	5946	5298	4628	5298	7616	5908	3820	4100	3928	5698	2632	5410	3498	6700	4468	5498	3616	3662	7162	3612	0	0	0	5556	7834	6664	8190
HN1381	6.61		370.016		371.023	[M-H]-	TRUE						TRUE		[]		12900	6820	8216	5368	10012	13134	7102	6566	11510	7758	14572	10002	5624	8338	8092	9734	13358	8172	11096	5128	8412	0	8570	13934	0	11718	0	0	0	8372	7970	11004	6348
HN1382	0.59		311.259		312.266	[M-H]-	FALSE						TRUE		[]		4790	8552	7440	6874	2908	4318	5600	6590	4910	0	5080	5922	5396	3798	4666	4610	4438	3778	4282	6024	6178	6108	5224	5236	5936	4314	0	0	0	4258	5592	5974	4340
HN1383	4.75		453.176		454.183	[M-H]-	TRUE						TRUE		[]		9686	2770	0	4134	52528	0	0	3426	4570	12694	5126	0	17016	15036	6356	2918	5044	2062	4880	7182	0	8064	0	1562	0	3524	0	0	0	3680	5510	7766	8764
HN1384	0.6		477.358		478.365	[M-H]-	FALSE						TRUE		[]		8404	8186	6190	4312	6404	6104	7338	4638	4334	5238	7796	5180	4900	6304	4576	0	4822	4312	5594	6002	4940	6172	3874	5168	5876	3188	0	0	0	6650	5062	4888	6820
HN1385	1.01		433.295		434.302	[M-H]-	FALSE						TRUE		[]		5062	5630	6652	4730	9724	4810	6634	5472	5128	4992	8970	6090	3952	5130	3518	5356	2740	6130	4002	6512	4906	5610	4148	4140	7316	3474	0	0	0	6438	7448	6962	9386
HN1386	5.53		261.088		262.095	[M-H]-	TRUE						TRUE		[]		0	0	0	15326	21530	54024	8222	13980	85058	0	34634	16902	14882	11724	18676	45414	67746	22088	49372	4630	0	5394	18250	53952	16366	65232	0	0	0	4908	4234	0	6722
HN1387	0.41		99.9257		100.933	[M-H]-	TRUE						FALSE		[PURPLE]		39588	38564	37632	38956	37576	38632	39466	41148	40372	41584	41178	41576	40610	40056	37662	48208	38146	0	40364	40850	39882	39824	42018	45486	43982	44786	2348	41016	43670	0	40012	36792	39836
HN1388	9.63		372.071		373.079	[M-H]-, [M+Na-2H]-	TRUE						TRUE		[]		13538	9648	22998	41338	43998	54424	11578	28680	87374	27240	58500	18620	53498	23562	41678	86784	137546	68374	88768	22080	56292	39006	43076	78964	70814	76584	0	0	0	17862	20156	27180	15806
HN1389	1.49		179.144		180.151	[M-H]-	TRUE						TRUE		[]		4928	17230	10272	11152	7642	21948	6634	5900	8408	4754	17888	7294	5000	5778	8194	2708	2676	4014	4314	2974	10444	4878	8976	4754	6932	2576	0	0	0	3790	15072	11832	4608
HN1390	0.56		219.031		440.077	[M-H-H]2-	TRUE						TRUE		[]		0	29010	41710	16822	1644	0	21862	61278	10426	28996	6386	73654	15762	9100	4084	22606	9280	11438	8618	1738	23170	21844	35230	40896	12674	0	0	0	0	8134	95352	26254	28946
HN1391	3.22		610.371		611.379	[M-H]-	TRUE						TRUE		[]		8648	0	13686	14342	13262	16292	5308	13264	16672	16270	17386	13934	15684	10382	12784	13052	21478	12138	12550	11274	11882	0	14926	16846	0	9546	0	0	0	17648	16268	15992	7064
HN1392	1.88		151.113		152.12	[M-H]-	TRUE						TRUE		[]		19618	24288	18064	25870	32530	77490	35212	6200	7850	3650	41644	7380	23664	29800	23676	3232	8900	43892	13846	0	14916	18184	36574	7682	20352	7808	0	0	0	11796	17576	53850	7794
HN1393	4.11		765.563		766.571	[M-H]-	TRUE						TRUE		[]		12068	6542	6004	0	0	0	5400	8418	6014	10438	7820	7770	8578	10018	0	7578	8498	9208	10536	0	8020	7754	4602	5570	4896	5974	0	0	0	5762	5070	6730	0
HN1394	4.8		227.973		228.98	[M-H]-	TRUE						FALSE		[PURPLE]		3924	0	4206	4524	5292	3970	5458	4918	3972	4908	3586	0	4744	4184	4828	4338	4252	5236	5000	4658	4732	5742	4590	4582	5372	4696	0	4064	4156	4532	4598	5544	4780
HN1395	11.47		201.038		202.045	[M-H]-	TRUE						FALSE		[PURPLE]		15936	15442	14502	14128	14614	14594	12320	12744	14086	13958	15236	15096	14838	15318	15368	15652	16062	0	14752	13570	13168	14562	14924	15986	13586	17096	24606	23900	0	16190	16958	13436	13120
HN1396	0.54		447.063		448.071	[M-H]-	FALSE						FALSE		[PURPLE]		0	7192	13148	15002	18824	15934	8066	0	18336	0	16820	18326	21314	9986	17324	0	23538	22972	0	0	17912	12252	17998	0	15630	18626	4238	5166	6672	14460	12118	0	0
HN1397	4.94		328.162		658.338	[M-H-H]2-	TRUE						TRUE		[]		5342	4772	7014	3008	2344	2048	4408	8990	8076	5936	11992	4146	8054	5106	4216	5622	3970	1498	3274	13404	9702	3896	3094	3126	9352	3202	0	0	0	0	6378	4898	15852
HN1398	0.52		373.132		374.139	[M-H]-	FALSE						TRUE		[]		17372	0	20732	11688	0	4040	0	11324	1922	7232	15958	4878	9052	0	0	2168	0	4500	906	2842	0	13186	16760	18646	8650	0	0	0	0	0	4538	0	18112
HN1399	0.56		405.373		406.38	[M-H]-	FALSE						TRUE		[]		11642	7648	12152	6018	6818	0	7852	0	8374	6418	11444	5442	9938	6462	6480	7448	6304	4536	8848	9886	7126	0	5560	8804	12556	5756	0	0	0	9178	6808	0	8774
HN1400	0.56		403.357		404.365	[M-H]-	FALSE						TRUE		[]		7592	8186	10100	5950	3638	0	0	4540	7872	4614	13376	6054	11554	4354	6342	7656	4710	4746	10048	7546	6042	5410	6446	7656	8940	6020	0	0	0	7400	7188	5634	9916
HN1401	0.5		507.35		508.357	[M-H]-	FALSE						TRUE		[]		11318	3290	14400	12300	13182	8926	5318	8070	4572	6784	0	4958	0	0	8140	6904	7690	11898	8772	16198	14210	20842	0	5940	5566	5666	0	0	0	5894	4378	2986	2740
HN1402	0.41		316.779		317.786	[M-H]-	TRUE						FALSE		[PURPLE]		5734	5772	6032	5496	5646	0	5642	6288	6352	0	5462	7694	0	6574	4920	5808	6244	6156	5866	6106	0	5594	6004	5014	5806	6156	0	11982	13614	5632	6232	5674	5958
HN1403	11.22		201.038		202.045	[M-H]-	TRUE						FALSE		[PURPLE]		14204	15346	15028	13130	14160	14968	11746	11870	13636	13570	13930	16830	15554	0	16096	13804	16024	14688	15846	14968	12000	12936	15172	14520	14326	15744	24828	0	25508	17096	16286	14646	15140
HN1404	12.06		329.021		330.028	[M-H]-	TRUE						TRUE		[]		3212	3118	4230	7012	5034	21020	1770	3388	58534	2456	15652	4514	8194	4808	0	22210	106254	12784	44466	2702	5154	1620	2584	105036	0	99912	0	0	0	1954	3194	2546	3474
HN1405	0.59		525.45		526.457	[M-H]-	FALSE						TRUE		[]		6176	8430	17620	0	5214	6024	8008	0	2928	6650	9594	5820	7446	4128	4392	4958	4834	0	3152	9794	4472	4356	3284	3578	5008	0	0	0	0	9288	4406	2992	5980
HN1406	0.41		199.851		200.858	[M-H]-	TRUE						FALSE		[PURPLE]		12268	12054	13436	14370	12680	12366	11292	14086	14090	12942	12920	12306	14164	13638	17530	13484	14278	17382	12522	0	10602	13614	14542	15112	13794	15766	0	18670	20606	11892	12802	16110	0
HN1407	6.57		223.147		224.155	[M-H]-	FALSE						TRUE		[]		3950	5644	4174	4524	4428	4344	4374	4798	4946	4842	5354	5446	4882	5030	4816	4892	4960	4986	4536	5838	4484	5228	4656	5580	4640	5016	0	0	0	4298	4574	4714	4746
HN1408	4.88		89.0244		90.0317	[M-H]-	TRUE						TRUE		[]		54824	68144	65902	65882	74122	74238	66726	65416	82526	80900	82802	57110	75906	72902	78700	71966	79682	62850	87004	78060	70944	77040	81512	82262	80686	85644	9268	0	0	56760	58526	53816	56878
HN1409	7.44		220.076		221.083	[M-H]-	TRUE						TRUE		[]		6268	2362	4718	5218	7456	10794	2990	3922	12368	3532	8834	6670	3676	4514	5062	14284	20470	12528	13020	2226	4702	2582	6288	16248	4758	19588	0	0	0	3144	0	1702	0
HN1410	0.58		367.323		368.33	[M-H]-	TRUE						TRUE		[]		7418	48070	21174	25316	81424	14158	26374	27638	65800	1428	26686	36590	0	80786	46090	27010	0	25574	21896	65688	41954	95626	23896	0	49194	37738	0	0	0	0	24238	65462	15302
HN1411	12.06		172.994		174.001	[M-H]-	TRUE						TRUE		[]		2668	2226	4922	6698	3830	20898	1634	2234	35058	1644	12116	4376	7236	4414	4544	17568	37490	11118	24518	1296	3876	848	1736	35874	6458	37824	0	0	0	1836	2584	2608	2856
HN1412	8.39		93.0458		94.0531	[M-H]-	TRUE						TRUE		[]		4450	7314	7036	6142	5026	5200	3962	5878	5844	3764	4418	4146	3798	3196	3822	4426	3394	2182	3524	4162	5630	5412	0	3200	3794	0	0	0	0	3468	4662	5470	3494
HN1413	0.57		291.233		292.24	[M-H]-	FALSE						TRUE		[]		9222	10984	9746	11876	9342	11244	9762	10386	13684	9720	14380	11586	9864	11426	10874	7808	10164	12302	7852	6760	12516	9674	6642	13194	11696	13110	0	0	0	11212	15358	9438	8434
HN1414	0.68		331.191		332.198	[M-H]-	FALSE						TRUE		[]		6478	5166	7172	5836	3170	4880	6036	6776	5592	4988	7330	4220	5540	5466	4816	4454	3828	4412	5062	6820	7150	6682	3528	1648	3092	3116	0	0	0	9780	7702	7662	5152
HN1415	0.51		493.335		494.342	[M-H]-	FALSE						TRUE		[]		17124	7932	15220	15636	27844	10140	16788	20412	12242	11694	0	11902	4818	0	8770	18010	10758	17972	17796	24434	16610	29950	9654	8406	0	17078	0	0	0	0	6474	0	6568
HN1416	2.2		557.319		558.327	[M-H]-	FALSE						TRUE		[]		4338	2806	6330	7390	7348	6094	5402	6258	5596	4616	4074	3840	5276	3030	4796	4712	3220	4526	5700	5628	5982	5216	6850	5702	7000	9368	0	0	0	5838	3566	6624	7520
HN1417	0.55		497.293		498.301	[M-H]-	FALSE						TRUE		[]		46360	12910	10520	17856	10230	8232	13018	14628	12820	6618	12246	44542	15332	10270	10242	6004	9272	10188	8356	11098	23144	10124	5446	10290	11342	11462	0	0	0	7696	4080	10994	11184
HN1418	1.68		602.28		603.288	[M-H]-	TRUE						TRUE		[]		3896	0	4198	7038	5338	6200	5394	3320	3432	0	2400	2774	3180	4682	3920	2060	1538	4688	3794	0	0	3068	4012	4538	4900	4494	0	0	0	3702	2904	5498	6292
HN1419	6.57		223.127		224.134	[M-H]-	FALSE						TRUE		[]		3922	5422	4348	4584	3994	5178	4516	4686	4666	4198	4606	5312	4386	4812	5598	4922	4164	4828	4768	6006	4964	4964	4986	6170	4738	4566	0	0	0	4566	4996	4622	5096
HN1420	0.56		223.134		224.141	[M-H]-	TRUE						FALSE		[PURPLE]		16710	5580	23710	23504	20552	15702	10372	26432	14382	7046	14226	19664	14776	4938	13502	22330	19044	26056	13498	5606	7888	6350	10280	8276	5536	10512	4666	9164	11756	10940	9954	13188	12574
HN1421	0.52		445.084		446.091	[M-H]-	FALSE						TRUE		[]		7496	6352	11078	13426	16334	21788	0	15836	20290	10158	16142	16268	28058	7998	15070	18180	19228	19816	18746	18184	18030	9220	13512	21324	14320	19318	2214	2648	0	15124	0	10080	0
HN1422	2.85		151.04		304.094	[M-H-H]2-	TRUE						TRUE		[]		3246	4398	9490	3122	2610	6466	8856	6508	2526	6234	3492	4788	2938	3134	3378	1966	0	2400	10594	3426	2986	3382	5814	3032	2734	2474	0	0	0	1842	8198	0	3268
HN1423	5.24		171.066		172.073	[M-H]-	TRUE						FALSE		[PURPLE]		3306	3286	6454	4512	4986	4168	5802	4038	4054	5996	3734	4688	6014	5880	5388	6154	5458	5038	4846	3584	3656	4790	3794	3308	4378	2986	0	1666	1904	5518	5666	5736	5814
HN1424	0.82		581.32		582.327	[M-H]-	TRUE						TRUE		[]		12882	13168	18122	5612	14066	11522	15088	23928	5448	12388	6592	7998	10012	8630	6920	3258	2446	4852	5668	5764	4154	12784	12056	5584	6572	8206	0	0	0	4300	2272	5888	10892
HN1425	0.58		130.944		131.951	[M-H]-	FALSE						FALSE		[PURPLE]		8188	26022	7270	4770	5272	4654	12920	5010	4912	4078	5160	5876	3402	7528	8124	8462	8580	8300	11436	21178	9924	12026	16732	12318	13824	14360	6886	28882	26880	5870	4820	7230	17866
HN1426	0.7		115.04		116.047	[M-H]-	FALSE						TRUE		[]		29718	17546	30352	50094	42982	34100	28470	23592	34352	24200	19796	23164	20368	25694	27370	20388	14002	21876	24306	33070	30416	25220	18660	15062	20774	10778	912	1758	0	15674	20426	25850	30272
HN1427	0.81		583.335		584.342	[M-H]-	FALSE						TRUE		[]		8650	4184	8618	4548	8426	9100	5622	10870	4166	5350	3410	4188	4304	3960	5044	3190	1726	3786	3390	3862	3614	7632	8650	4246	5076	8028	0	0	0	2982	2230	3336	6530
HN1428	0.56		377.2		378.207	[M-H]-	FALSE						TRUE		[]		5788	9228	15818	5850	3836	4230	7052	5908	0	6272	7932	6014	4332	3792	6396	4528	0	2942	11376	6556	6464	9812	6026	4394	7840	0	0	0	0	6028	5116	3498	10464
HN1429	0.69		185.118		186.125	[M-H]-	FALSE						FALSE		[PURPLE]		25382	27448	36268	23938	33932	13332	24146	35936	27034	21770	45854	27302	16972	19186	10608	9252	13012	5398	25880	14642	16698	16576	8524	11176	13370	8280	1586	6572	5010	14194	38600	31518	31472
HN1430	6.26		116.035		117.042	[M-H]-	TRUE						TRUE		[]		60286	11240	9770	13524	12328	21602	17276	11002	9016	30936	14168	32226	15836	75384	25332	15404	10934	44622	13532	30310	20374	17886	23442	15240	18088	13080	0	0	0	7842	26370	30492	40200
HN1431	2.01		134.894		135.902	[M-H]-	TRUE						FALSE		[PURPLE]		6852	10418	6420	6864	7106	4792	8706	8422	6492	7138	8030	7234	8374	9892	6924	6194	9060	9070	8882	6892	7908	8174	9766	8990	11170	11006	4086	18638	19806	8088	8638	10210	9568
HN1432	0.54		247.17		248.177	[M-H]-	FALSE						FALSE		[PURPLE]		14710	9916	15208	9028	6846	4730	9748	2838	6042	10778	6684	7902	9186	7944	8790	12004	15950	8230	8692	27020	8540	8922	14926	16210	5358	12178	10898	15408	12870	13658	7934	7060	9494
HN1433	0.81		585.351		586.359	[M-H]-	TRUE						TRUE		[]		12152	6974	18126	14630	20488	21298	8506	20002	10442	7334	8372	7628	13546	7830	8752	6410	4480	8550	10330	7952	9006	9512	17608	16362	12308	14804	0	0	0	7924	4356	10164	13754
HN1434	0.68		464.313		465.321	[M-H]-	TRUE						TRUE		[]		7524	11214	5552	3920	6880	8598	23606	11736	2960	9014	6874	9072	4874	17006	4712	3768	2312	3366	3406	10912	4612	11856	8132	1736	6048	3488	0	0	0	1782	0	4830	6998
HN1435	5.69		129.056		130.063	[M-H]-	FALSE						TRUE		[]		5780	3184	9812	20138	9472	2858	15034	4420	3910	20864	2412	11634	6946	6800	3134	3996	3450	5764	3756	13302	14636	14994	10740	2350	11212	3008	0	2288	2036	15198	22796	6016	9752
HN1436	0.57		359.295		338.319	[M+Na-2H]-, [M-H]-	FALSE						TRUE		[]		44558	218000	281594	55486	227086	35852	325644	53484	352290	312630	43136	477452	239970	258548	344664	40008	204718	513452	398578	57656	521890	304526	318094	412052	213100	310194	0	0	0	42194	304668	42226	36172
HN1437	1.56		650.402		651.409	[M-H]-	TRUE						TRUE		[]		6038	2336	5794	6414	6036	4764	4148	4900	4332	4062	2350	3288	3140	3044	4534	4218	1868	3672	3492	5320	3532	5200	6108	3374	4316	5462	0	0	0	3798	2418	4594	5788
HN1438	4.69		510.252		511.26	[M-H]-, [M-H-H]2-	TRUE						TRUE		[]		4366	9496	24178	15532	11436	16424	12134	7666	2368	14070	4900	31332	7004	8646	9424	7716	3406	35836	19942	14426	13238	22360	10176	6868	12352	3812	0	0	0	27194	21780	8796	47892
HN1439	0.67		626.345		627.353	[M-H]-	FALSE						TRUE		[]		4190	1248	7210	3566	7274	14106	7512	16116	4806	9352	6996	9034	9360	7168	9148	5864	3928	6448	4394	13994	5996	20574	6950	4112	8618	8838	0	0	0	2076	0	7662	3040
HN1440	0.69		298.015		299.022	[M-H]-	TRUE						TRUE		[]		9280	8514	9002	12158	7750	8424	7150	8146	7372	6164	4942	7348	6414	8488	6736	6686	7028	7992	8536	7670	5848	6592	6616	6232	7356	6294	0	0	0	5550	9230	8254	7664
HN1441	6.57		141.004		142.012	[M-H]-	FALSE						TRUE		[]		34716	0	33328	0	36292	37582	38884	36714	0	35870	39612	36206	38132	0	36568	38134	0	37302	37720	37994	35374	37158	36112	37524	35958	38202	0	0	0	36390	35240	36232	36128
HN1442	7.15		237.073		714.24	[M-H-H2]3-	FALSE						TRUE		[]		94990	81812	91554	94942	114002	0	77610	87996	146726	0	126852	108842	105010	0	105808	138578	154854	126772	144772	0	100048	65540	0	152086	110926	159210	0	0	0	55784	64156	0	0
HN1443	6.87		171.027		172.034	[M-H]-	TRUE						FALSE		[PURPLE]		27894	30200	30494	29824	30320	0	32752	29840	0	32218	27264	28222	31864	26666	31716	29200	30084	27542	30310	31918	26106	33244	29032	0	29284	31816	0	22492	0	0	0	0	0
HN1444	8.04		89.0244		90.0317	[M-H]-	FALSE						TRUE		[]		32514	26732	21530	23192	21752	22098	24534	25296	22156	24166	26624	40404	24660	30150	29116	20020	18300	24974	19324	21694	19902	20124	17892	20210	20498	18372	0	0	0	23792	0	26260	20088
HN1445	3.05		255.968		256.975	[M-H]-	TRUE						TRUE		[]		8548	12592	10006	9314	10504	11716	0	11066	9994	9342	9350	7694	0	10454	10166	9146	10270	9960	10102	10990	9110	11066	11296	9966	11434	10928	0	0	0	11544	0	9488	9010
HN1446	6.33		87.0086		88.0159	[M-H]-	TRUE						TRUE		[]		24718	0	24662	0	25698	28278	25856	28968	28748	23660	25248	26008	27342	28576	27330	26292	0	27942	32038	28552	27630	27596	0	31852	31794	27626	0	0	0	28066	25688	28072	0
HN1447	13.81		119.947		120.954	[M-H]-	TRUE						FALSE		[PURPLE]		7272	6820	8518	7470	7282	7812	0	7710	8070	6970	8788	7406	8104	8868	6676	7314	8310	7666	7358	6710	8642	7002	7516	8344	8218	7784	6932	7342	7342	6072	6754	7064	7104
HN1448	0.42		226.83		683.511	[M-H-H2]3-	TRUE						FALSE		[PURPLE]		5250	5474	5064	5336	5252	6106	5446	6062	4612	5454	5062	4712	6022	6280	4876	0	5102	5444	4988	0	5094	5336	5672	5776	5296	0	0	4062	3834	5004	0	6362	5542
HN1449	0.49		107.111		108.118	[M-H]-	FALSE						TRUE		[]		0	31008	0	20616	0	0	22634	16766	17892	0	21616	2170	0	12548	0	18828	8468	0	0	0	0	0	0	0	6544	30112	0	0	0	19438	17454	29164	31988
HN1450	0.61		345.207		346.214	[M-H]-	FALSE						TRUE		[]		9902	7904	0	3708	5422	10942	11802	8702	8310	8320	11190	13262	6934	11478	7574	4072	5530	12534	6602	7408	6342	8336	10438	8958	6500	6496	0	0	0	5472	5134	5406	5410
HN1451	6.03		263.628		529.271	[M-H-H]2-	TRUE						TRUE		[]		4564	4358	6578	31442	6286	3588	5076	13252	3390	6780	4308	8932	7576	4664	7520	10932	6718	4702	3562	3526	8612	5482	7138	3098	4802	3160	0	0	0	8426	15790	6272	19800
HN1452	0.87		515.41		516.417	[M-H]-	FALSE						TRUE		[]		9170	0	8766	0	7174	11704	7810	0	7634	6080	11362	0	0	0	0	5662	0	0	0	9778	7778	8800	0	0	7130	0	0	0	0	7700	0	0	13924
HN1453	2.01		116.928		117.936	[M-H]-	TRUE						FALSE		[PURPLE]		25606	36142	25708	24596	0	22812	28624	23346	25026	24556	0	26092	25910	28334	23490	23200	26552	27506	25096	0	0	26178	29250	0	33178	30398	4982	0	0	28276	0	28626	30492
HN1454	6.61		452.019		453.026	[M-H]-	TRUE						TRUE		[]		11638	0	0	0	9252	12088	6482	0	10662	7276	15242	9874	6460	6984	7634	8910	13406	7560	9246	5238	8808	0	8298	12848	6304	12304	0	0	0	6052	6574	11530	6642
HN1455	0.87		463.376		464.384	[M-H]-	FALSE						TRUE		[]		11996	1392	7194	5684	9894	7118	9024	0	6416	6048	7828	0	0	7020	6190	9448	6244	0	0	6494	6448	7402	0	0	5828	0	0	0	0	7114	0	7080	8580
HN1456	0.59		275.202		276.209	[M-H]-	FALSE						TRUE		[]		9628	5212	8316	4904	6618	5856	4936	6828	5360	4784	0	5340	3672	2610	8070	11880	4990	4912	5976	7010	13814	5026	38780	6348	4684	5614	0	0	0	7768	4770	6580	4812
HN1457	0.6		527.409		546.427	[M-H-H2O]-, [M+CH3COO]-	FALSE						TRUE		[]		0	5174	7372	5908	4370	8182	5234	6996	4332	4774	5174	6630	6340	0	7888	4770	4302	4880	6252	7574	7418	6030	0	5632	5504	6090	0	0	0	7458	6196	4258	8816
HN1458	7.05		287.994		289.001	[M-H]-	TRUE						FALSE		[PURPLE]		4706	4350	5962	5098	6848	4942	0	5774	5784	5526	4200	4968	5212	5200	4866	5370	4894	5174	5136	5858	4830	4936	4758	4806	5344	4786	1336	0	0	0	4954	0	4466
HN1459	8.27		299.097		300.104	[M-H]-	TRUE						TRUE		[]		17166	14180	17164	16904	17400	24990	0	16288	18924	15272	16480	9564	14216	13346	0	16126	0	15778	17812	9186	17562	13360	14996	16748	0	18294	0	0	0	18860	19214	15114	0
HN1460	0.55		555.299		556.306	[M-H]-	FALSE						TRUE		[]		35160	14514	29894	25926	6654	1986	0	21958	0	21300	12626	0	10346	31410	18698	3178	7962	15060	11990	22580	0	25850	0	13038	17312	0	0	0	0	4864	24412	51878	31710
HN1461	14.47		258.921		259.928	[M-H]-	TRUE						FALSE		[PURPLE]		5990	6462	6136	6480	6378	5710	6592	6488	6580	5842	6910	6404	6792	7068	7530	0	7118	6942	7272	6774	6506	6982	8224	7288	6526	6994	5374	5240	5142	6228	6370	5924	6080
HN1462	1.06		265.217		266.224	[M-H]-	FALSE						TRUE		[]		4694	9112	8480	11022	6294	4360	7704	10540	5308	6598	11528	8098	6552	10220	4050	5066	4280	2782	6732	4200	4334	7472	4834	6224	6674	3668	0	0	0	6612	10502	6704	8990
HN1463	0.56		252.002		506.019	[M-H-H]2-	FALSE						TRUE		[]		1964	3366	12888	4112	0	0	7644	12092	3940	8016	2194	38554	3214	3594	0	1976	2844	1184	2614	0	3812	3796	8640	7278	0	2214	0	0	0	2310	28076	5534	12208
HN1464	0.58		583.255		584.263	[M-H]-	FALSE						TRUE		[]		7852	0	10492	21748	0	34824	5802	9960	6864	11316	3252	13334	3972	3578	26804	8972	0	11246	7260	34254	8258	31554	42236	7950	13378	26054	0	0	0	3594	7392	4780	6058
HN1465	0.67		506.324		507.333	[M-H]-, [M+Na-2H]-	TRUE						TRUE		[]		6352	3206	6990	3416	12798	18158	10944	20818	9616	18120	11298	11334	9102	9030	14660	12208	6366	7202	6590	10636	8996	20768	9942	4622	9916	8370	0	0	0	3848	3360	7794	3450
HN1466	2.81		89.0244		90.0317	[M-H]-	TRUE						TRUE		[]		49328	33028	34532	29816	34064	21774	44174	29598	31588	47644	48890	47790	34338	56858	42204	40382	43140	48562	38952	52414	52320	41692	32414	30568	35000	36398	3020	4698	5174	34568	38920	48386	45568
HN1467	0.59		93.0345		94.0418	[M-H]-	TRUE						TRUE		[]		681356	45774	48068	49662	112950	105300	206690	135550	0	223024	123268	134788	580456	97832	91184	172914	75848	191074	0	329102	363640	145812	128004	61572	78562	47268	0	0	0	0	468432	97176	170148
HN1468	0.67		582.377		583.384	[M-H]-, [M+Na-2H]-	TRUE						TRUE		[]		30124	14610	65352	43530	106974	154330	57640	182168	96082	102720	97414	95392	85116	59814	93380	90800	66616	58388	64112	100656	87662	148120	72856	56028	102790	65862	0	0	0	27452	31182	54334	25740
HN1469	0.58		281.269		846.828	[M-H-H2]3-	FALSE						TRUE		[]		603522	318302	535954	441832	386914	479690	393100	390478	507754	446780	376496	409388	507496	325940	541832	566092	510314	0	0	485226	471424	378928	510876	376704	387414	614750	0	0	0	535666	489740	603418	492404
HN1470	0.68		578.345		579.353	[M-H]-	TRUE						TRUE		[]		27530	24964	47164	11382	63834	67478	80116	139458	40896	112726	58284	79280	46822	66628	62798	53508	22796	29030	37242	79474	34958	102264	35058	16138	51374	26554	0	0	0	15314	12204	32302	18766
HN1471	0.68		504.308		505.316	[M-H]-	TRUE						TRUE		[]		8808	9700	15460	5052	20046	22200	28616	43094	14076	37312	18360	26306	16786	21100	18216	15308	7938	9544	11924	26430	12210	29024	12312	5344	18004	9138	0	0	0	5440	3602	11256	5578
HN1472	4.34		692.669		693.676	[M-H]-	TRUE						TRUE		[]		6648	5226	5102	6746	4078	4996	9352	7496	4110	4320	4750	4446	4156	4702	4932	4498	3742	7158	3900	4428	5402	4558	4994	4344	4436	4870	0	0	0	3820	7746	3972	4782
HN1473	0.57		165.041		166.048	[M-H]-	TRUE						FALSE		[PURPLE]		11664	9448	10886	15494	13588	11438	11116	10222	11636	9514	8298	11648	12386	10030	11936	12592	13126	13708	9670	7418	8538	9716	11926	11218	9812	15992	22218	52730	47378	15324	12654	6960	5822
HN1474	0.67		580.361		581.369	[M-H]-, [M+Na-2H]-	TRUE						TRUE		[]		18868	10360	23250	11294	44628	57678	31066	73264	34214	64024	36340	39942	33208	31326	54318	46864	21520	23240	18834	42454	26018	74986	30156	13628	32402	33562	0	0	0	11422	9318	18200	11480
HN1475	0.57		112.985		113.992	[M-H]-	TRUE						TRUE		[]		57558	102134	68922	19596	50892	34458	30126	47870	21022	228920	47320	40324	80130	163170	0	34306	34122	116156	24408	42254	50836	25062	68240	153872	196060	136678	0	3926	4598	30624	65954	22556	68612
HN1476	7.7		89.0244		90.0316	[M-H]-	FALSE						FALSE		[PURPLE]		30868	0	35652	36648	30252	36716	0	30884	34092	39706	35160	40122	37850	44692	43664	37286	35256	36356	39448	0	31066	33728	37708	38114	35996	33500	25412	23422	0	0	38132	0	0
HN1477	6.32		115.04		116.047	[M-H]-	TRUE						TRUE		[]		13850	12754	10796	13304	11192	13170	11918	13424	12172	12484	12058	13486	13640	14218	46008	14094	11522	13502	13526	13352	14444	13672	13104	12634	15096	11350	0	866	776	12788	14248	15356	40200
HN1478	1.99		126.905		127.912	[M-H]-	TRUE						FALSE		[PURPLE]		16672	20318	15440	16262	15190	14692	16960	16606	15224	14804	14226	15102	14062	17630	0	14654	16368	17316	0	15142	16690	0	0	16296	19224	0	7218	11042	9566	0	19988	18452	18740
HN1479	1.31		269.176		270.183	[M-H]-	FALSE						TRUE		[]		9626	8598	5678	9254	5304	4290	5086	5590	4254	6488	11276	5096	4190	3972	5876	3416	3266	4202	5024	5214	6808	6912	5246	3752	5888	3574	0	0	0	4932	7448	7486	9782
HN1480	7		89.0244		90.0317	[M-H]-	FALSE						FALSE		[PURPLE]		0	68270	0	64484	60068	57690	52620	62322	67268	67994	81132	79810	68512	81934	63490	63246	68898	67520	76874	0	75360	62500	71776	71442	76536	72976	22114	18440	15954	57014	53798	58180	63732
HN1481	0.56		744.424		745.431	[M-H]-	TRUE						TRUE		[]		0	120822	112308	141288	273450	0	69772	0	145322	82510	0	0	10240	105980	0	0	0	0	0	180860	0	161720	0	0	0	0	0	0	0	175352	82000	199920	38408
HN1482	2.23		126.905		127.912	[M-H]-	TRUE						FALSE		[PURPLE]		13442	17220	14830	14872	12342	12228	13992	0	0	0	16586	15898	13386	15676	14186	10818	15956	18066	16242	15356	0	16990	17412	16368	18920	16784	7338	7440	7206	18724	17648	15140	16940
HN1483	8.06		181.038		182.046	[M-H]-	TRUE						TRUE		[]		7680	6352	7458	9722	9302	9680	10140	9738	8976	9838	6314	7222	10202	6830	7920	10672	9774	10008	10556	8410	10140	10632	10064	11446	10002	8928	0	0	0	9028	8912	10358	8370
HN1484	3.54		554.345		555.353	[M-H]-	TRUE						TRUE		[]		47236	0	74774	101022	0	70128	24046	76864	0	105724	96116	88050	101640	53024	0	86146	85070	70162	80336	84970	92712	80426	54686	72364	70812	52194	0	0	0	0	130018	127120	46258
HN1485	0.68		554.346		555.353	[M-H]-	TRUE						TRUE		[]		32444	21092	65112	36216	146240	216890	69588	270308	114916	164748	115964	123032	150262	81700	162018	125102	73444	75464	77458	115594	83358	169188	58006	42378	89872	66906	0	0	0	37730	33094	91942	21000
HN1486	0.76		764.554		765.561	[M-H]-	TRUE						TRUE		[]		15546	43652	9950	7680	5364	5336	5244	5042	2740	4862	5346	3694	8918	6202	0	2218	3304	5562	5380	3990	2520	2490	6102	5000	3348	5298	0	0	0	4816	4604	4588	12368
HN1487	7.67		230.064		231.072	[M-H]-	TRUE						TRUE		[]		21194	31936	27756	0	0	20364	0	27750	21460	0	0	24718	25906	22942	26258	16320	13102	18810	16448	34208	0	27886	20458	14106	21590	12626	0	0	0	0	35124	28668	21864
HN1488	1.61		99.9257		100.933	[M-H]-	TRUE						FALSE		[PURPLE]		27922	30732	28086	0	27104	0	0	27990	28450	0	28844	29574	0	30482	29864	0	0	0	27314	28364	24696	0	29888	0	29140	0	1994	0	29224	27780	0	0	28320
HN1489	2.1		227.973		228.98	[M-H]-	TRUE						FALSE		[PURPLE]		0	0	0	66176	0	0	64528	0	66018	66118	67582	67146	65350	63164	64592	0	0	68464	65930	69750	68372	68012	66974	71200	65758	0	8956	0	0	66186	67224	0	62846
HN1490	1.56		886.616		887.623	[M-H]-	TRUE						TRUE		[]		0	728	1692	2628	0	3646	2060	6240	5904	6388	4062	4674	5614	2616	7104	4420	6016	3146	6276	4402	4658	4758	2614	2942	3458	3176	0	0	0	3904	4914	0	868
HN1491	0.96		255.175		256.182	[M-H]-	FALSE						TRUE		[]		11626	6872	5078	12582	24430	13670	0	6354	11900	10358	8548	9276	5230	0	9048	7754	6780	11966	9614	11706	24606	8108	4098	6882	8334	4924	0	0	0	6114	0	0	6578
HN1492	0.51		505.335		506.342	[M-H]-	FALSE						TRUE		[]		9114	0	15124	13624	19756	6592	6632	8268	7648	6990	6868	0	7956	8014	7008	6596	7654	10212	11882	20616	17536	12036	0	7614	0	6282	0	0	0	9196	4456	0	0
HN1493	0.59		309.244		310.251	[M-H]-	FALSE						TRUE		[]		0	6162	9572	8372	4032	0	6132	6856	6170	8020	5724	7736	9046	4078	0	4780	7424	10102	8914	6938	7768	4072	7996	0	7962	7140	0	0	0	7674	5274	1512	6958
HN1494	2.26		87.0085		88.0158	[M-H]-	FALSE						TRUE		[]		27902	34592	17932	20462	18864	22674	21914	0	22360	22652	20686	19984	21336	21100	24130	22290	26036	23612	30880	25532	25394	23310	27980	24320	0	24960	0	1990	0	36234	29464	23726	18906
HN1495	0.58		383.352		384.36	[M-H]-	FALSE						TRUE		[]		13790	8900	14654	4300	5062	8038	0	4128	3678	6258	8350	3300	0	2262	8666	7798	5050	3488	7188	7404	5028	5490	7354	7372	9940	6358	0	0	0	6930	5196	5286	8544
HN1496	3.12		580.36		581.368	[M-H]-	TRUE						TRUE		[]		17726	5294	19352	0	15234	12052	8594	0	19172	27982	20014	21964	17302	13894	25806	20730	15674	17812	13554	21488	14718	24690	17708	11714	17018	0	0	0	0	22910	22388	15492	9330
HN1497	7.73		171.038		344.091	[M-H-H]2-	TRUE						TRUE		[]		0	13756	14618	0	17684	0	0	15650	16170	19682	22120	17346	9642	0	0	0	11128	18944	0	20370	13492	19142	20396	12316	15048	14084	0	0	0	0	0	0	0
HN1498	0.6		285.244		286.251	[M-H]-	FALSE						TRUE		[]		0	10684	7802	0	3412	0	6584	0	6882	6328	0	9330	7454	0	6402	0	8022	0	0	9846	0	8230	0	0	0	0	0	0	0	8036	6844	0	4288
HN1499	6.28		129.03		260.075	[M-H-H]2-	FALSE						TRUE		[]		13936	12992	0	0	10648	0	13088	0	0	11736	13502	14498	0	0	0	0	0	0	14724	9418	13520	0	0	0	11178	0	0	0	0	10608	11534	0	13192
HN1500	2.06		287.994		289.001	[M-H]-	TRUE						TRUE		[]		146314	139002	153020	158024	0	0	155884	160342	159098	160092	157916	160254	155760	140998	157926	167594	0	165536	161252	163060	167150	158996	163854	166642	158818	0	0	0	0	151902	154570	144612	149636
HN1501	0.56		349.311		350.318	[M-H]-	FALSE						TRUE		[]		6298	7616	11838	5658	5074	0	8520	0	5198	6160	8868	5116	7174	3470	5852	4424	5252	0	6474	4498	6266	4572	4800	4300	0	7570	0	0	0	5434	5814	7966	21362
HN1502	9.64		431.026		432.034	[M-H]-, [M+Na-2H]-	TRUE						TRUE		[]		24530	30940	11880	0	10292	0	22622	11902	0	11170	0	0	0	19460	7550	0	0	0	3464	22740	9170	16066	9608	0	10006	1092	0	0	0	0	0	0	13818
HN1503	0.58		279.253		840.781	[M-H-H2]3-	FALSE						TRUE		[]		472928	0	670718	423932	426256	363366	453426	498338	381306	0	0	500220	429490	0	432208	416640	453956	501204	451060	453794	0	364418	0	0	0	0	0	0	0	583084	586150	0	591584
HN1504	0.58		393.337		394.344	[M-H]-	FALSE						TRUE		[]		6416	6852	8392	0	2506	5514	1112	0	4200	6412	6914	0	0	1932	4100	5346	0	0	7672	4524	4764	4292	5404	0	0	6824	0	0	0	5688	0	4406	9650
HN1505	0.58		367.25		368.257	[M-H]-	TRUE						TRUE		[]		0	0	3846	4092	0	0	5730	4906	0	10492	4450	8476	0	28200	12412	6546	0	4572	3970	28736	11304	34548	5586	0	14930	0	0	0	0	24178	0	28070	2534
HN1506	0.55		126.905		127.912	[M-H]-	TRUE						FALSE		[PURPLE]		27256	22594	19762	30408	18808	30628	61394	23120	20910	15554	17916	19640	16782	37746	30500	23056	25308	14664	16738	20036	16086	22582	21008	16570	19406	28062	11160	155404	134756	29124	33146	16104	42570
HN1507	7.15		237.225		476.464	[M-H-H]2-	FALSE						TRUE		[]		109824	82126	0	0	0	127994	80138	89358	140006	88214	127230	107428	99454	106552	104426	134208	148458	125408	138724	0	100888	69834	0	146036	0	146028	0	0	0	0	0	0	80804
HN1508	7.15		237.182		238.19	[M-H]-	FALSE						TRUE		[]		0	0	189774	0	0	0	0	0	0	0	0	0	199790	216436	214414	0	0	0	0	0	199658	0	0	0	0	0	0	0	0	119844	127230	100416	155378
HN1509	17.84		287.994		289.001	[M-H]-	TRUE						FALSE		[PURPLE]		36852	0	35304	0	35868	0	36370	35372	0	35520	34662	35208	34604	36862	0	0	34756	34568	32708	36462	35838	36102	33358	33046	0	0	36758	32990	36334	0	37536	35806	35064
HN1510	7.15		237.304		714.933	[M-H-H2]3-	FALSE						TRUE		[]		0	12986	24486	31208	0	48794	0	0	53076	18696	46528	35688	28308	33608	0	51666	56788	0	51708	0	0	7692	39970	0	39180	56024	0	0	0	5482	0	0	0
HN1511	7.14		237.165		238.172	[M-H]-	FALSE						TRUE		[]		11510	0	11952	11148	10936	0	10502	11828	0	0	0	12724	0	12110	10834	0	10132	0	10724	0	11966	0	11506	14114	11888	10648	0	0	0	7736	0	0	10494
HN1512	7.15		237.272		714.838	[M-H-H2]3-	FALSE						TRUE		[]		17234	0	14398	0	15566	16830	0	13294	0	0	17586	0	15080	17184	14956	15626	17810	19450	0	0	16528	0	0	0	0	17422	0	0	0	0	0	0	0
HN1513	0.58		279.377		280.384	[M-H]-	FALSE						TRUE		[]		43294	0	78442	57628	0	53114	64584	0	50368	0	67218	59906	64094	0	65540	62608	66674	55848	65600	54946	0	0	59752	62402	66888	61536	0	0	0	50738	72594	62512	0
HN1514	0.57		280.125		562.264	[M-H-H]2-	FALSE						TRUE		[]		7062	6578	9588	4036	7852	4240	8698	0	6124	8278	11020	6178	0	0	4962	0	4650	8194	7556	0	6470	0	6722	6614	6386	6198	0	0	0	0	7500	7342	7842
HN1515	0.6		281.14		564.294	[M-H-H]2-	FALSE						TRUE		[]		5068	0	0	0	6620	17918	0	0	5396	0	0	0	5560	10310	6186	0	5178	5276	0	5766	13296	0	0	0	7872	0	0	0	0	0	0	0	0
HN1516	0.59		279.354		280.361	[M-H]-	FALSE						TRUE		[]		48938	50868	63030	52160	55062	59110	0	0	61090	51746	79860	57440	87980	0	0	0	87158	57410	55008	57140	60432	77872	50914	53856	0	50718	0	0	0	42072	58318	60390	59524
HN1517	7.15		237.529		477.073	[M-H-H]2-	FALSE						TRUE		[]		117082	0	0	0	120468	0	0	0	0	0	149118	0	97338	0	108550	0	0	151690	176902	0	0	53090	0	0	121626	200396	0	0	0	42734	49668	0	0
HN1518	0.58		279.233		560.48	[M-H-H]2-	TRUE						TRUE		[]		0	4104936	4881798	4371556	0	0	4483958	4615008	0	0	0	4618200	0	4293704	4492888	4354954	0	0	4490380	0	4740344	0	0	4269102	4467130	0	0	0	0	4820626	4776002	0	4814912
HN1519	0.52		479.319		480.326	[M-H]-	FALSE						TRUE		[]		0	0	13224	9224	21556	0	11408	18586	0	9896	0	11086	7484	9142	7606	11820	6144	8984	11928	19830	11350	14834	7460	7970	9204	8740	0	0	0	7024	0	0	0
HN1520	3.54		578.345		579.353	[M-H]-	TRUE						TRUE		[]		38148	20644	0	27314	35706	21972	26524	38940	26828	61922	42046	48328	31534	40746	39314	36378	25698	26358	33526	51538	37612	40828	29272	20966	32168	16366	0	0	0	0	37178	36590	32832
HN1521	0.79		218.528		219.535	[M-H]-	TRUE						TRUE		[]		4046	20184	26198	11862	2496	0	9948	28182	0	0	3746	19504	11220	3412	2520	24344	0	14280	5624	1244	19070	12090	6618	15078	14318	10754	0	0	0	0	58012	0	25970
HN1522	7.15		237.203		238.211	[M-H]-	FALSE						TRUE		[]		78634	0	71720	0	80106	0	0	71384	89890	68618	86470	78636	0	76536	76128	89462	99892	87750	102164	0	0	56978	81344	99530	81070	0	0	0	0	0	0	45516	62766
HN1523	0.58		281.348		282.355	[M-H]-	FALSE						TRUE		[]		127024	0	116524	0	101476	110410	95690	100238	0	106228	95896	103206	112288	89722	115992	0	109328	0	0	0	109958	96974	114720	98642	98954	127400	0	0	0	119486	112214	129516	109950
HN1524	1.43		245.067		492.149	[M-H-H]2-	TRUE						TRUE		[]		4992	8270	6062	7616	12330	7260	9808	0	6084	6872	0	4998	5372	7000	3412	6512	5798	5590	4684	12138	10058	9676	7190	2862	0	4070	0	0	0	18258	9316	23088	12104
HN1525	0.6		112.985		113.993	[M-H]-	TRUE						TRUE		[]		144694	334482	145908	0	99938	0	67928	78434	49960	391402	104512	77086	169846	0	166942	43146	67542	0	56700	51502	87146	46948	0	250166	0	0	4876	4338	4372	98360	0	0	0
HN1526	6.58		141.075		284.164	[M-H-H]2-	FALSE						TRUE		[]		0	0	10818	0	10126	0	0	0	0	10298	0	0	0	12780	0	0	11022	11416	0	0	0	13266	12914	0	0	0	0	0	0	10476	10350	0	0
HN1527	6.58		141.031		142.039	[M-H]-	TRUE						TRUE		[]		0	0	0	0	0	419074	0	0	0	0	421322	414866	412794	410254	414308	0	416778	0	0	0	0	416968	421336	0	409108	0	0	0	0	409342	402132	399816	0
HN1528	7.15		237.325		476.665	[M-H-H]2-	FALSE						TRUE		[]		39880	0	0	0	0	56786	14108	21022	60774	19466	52666	0	28934	36526	35494	49836	69436	52726	60426	7060	0	9988	0	66282	0	67766	0	0	0	0	7536	3502	14464
HN1529	6.58		141.031		426.116	[M-H-H2]3-	FALSE						TRUE		[]		399676	394160	406322	418254	404810	0	416520	416880	418906	424510	0	0	0	0	0	419218	0	415300	422786	409626	404432	0	0	0	0	437606	0	0	0	0	0	0	401582
HN1530	0.58		281.248		564.511	[M-H-H]2-	TRUE						TRUE		[]		0	0	4696204	0	0	0	0	0	4622800	4418384	4071946	0	0	3824434	4635280	0	0	0	0	0	0	0	0	0	0	4770240	0	0	0	4659118	4556836	4216726	0
HN1531	1.48		99.9257		100.933	[M-H]-	TRUE						FALSE		[PURPLE]		28350	29050	26216	28726	0	27026	30210	28672	0	29354	0	0	28576	28966	0	27030	29040	29250	0	0	24568	28030	29570	31706	31218	31182	1972	23886	0	0	28592	28402	27744
HN1532	7.37		310.099		622.213	[M-H-H]2-	TRUE						TRUE		[]		0	0	0	0	0	4832	0	0	0	0	5122	0	0	0	6422	5970	5246	4710	0	0	5738	0	4892	0	6358	0	0	0	0	0	0	0	0
HN1533	4.81		534.242		535.249	[M-H]-	TRUE						TRUE		[]		0	7928	5214	0	5728	0	10050	7954	0	5820	9726	0	0	5334	0	5686	0	0	0	0	0	0	11946	0	5712	12768	0	0	0	10388	0	0	0
HN1534	0.59		281.14		282.147	[M-H]-	FALSE						TRUE		[]		0	8732	11836	7894	0	44642	8542	8748	0	6144	0	9000	0	0	0	4936	0	0	5712	0	0	7508	29732	0	0	4208	0	0	0	5496	8614	9184	4184
HN1535	0.58		357.279		336.303	[M+Na-2H]-, [M-H]-	TRUE						TRUE		[]		131524	112726	56034	1802310	944488	87936	93550	185498	1196376	968956	113674	1282184	67034	634574	972676	124370	696412	1802866	1278884	137940	1647376	116602	797842	1627884	69970	1045512	0	0	0	118230	93076	99490	76826
HN1536	7.15		237.203		476.421	[M-H-H]2-	FALSE						TRUE		[]		0	64356	0	76382	0	86320	62962	0	0	0	0	0	0	0	0	0	0	0	0	0	74908	0	0	0	0	93382	0	0	0	52730	58348	0	0
HN1537	7.15		237.529		715.61	[M-H-H2]3-	FALSE						TRUE		[]		0	68080	92330	106282	0	159406	67814	80284	179612	79324	0	110966	0	110276	0	164754	210202	0	0	41430	98166	0	0	196940	0	0	0	0	0	0	0	0	69498
HN1538	7.15		237.182		714.568	[M-H-H2]3-	FALSE						TRUE		[]		227262	0	0	209536	232070	281206	153698	173226	309086	173538	274712	216750	0	0	0	296072	346392	274008	306290	0	0	130762	237504	323228	229770	335566	0	0	0	0	0	0	0
HN1539	0.63		374.244		375.252	[M-H]-	TRUE						TRUE		[]		77790	90630	55078	67004	51584	52866	50714	65252	0	0	0	0	0	0	0	0	0	0	38418	0	0	0	0	0	0	0	0	0	0	58214	67528	50802	51096
HN1540	0.59		279.253		560.52	[M-H-H]2-	FALSE						TRUE		[]		0	379694	0	0	0	0	0	0	0	416360	481716	0	0	405020	0	0	0	0	0	0	549920	0	365022	406038	455222	384354	0	0	0	295242	0	455686	0
HN1541	0.58		279.377		841.152	[M-H-H2]3-	FALSE						TRUE		[]		67302	59754	0	0	63536	0	0	69342	0	62352	0	0	0	61956	0	0	0	0	0	0	71142	59902	0	0	0	0	0	0	0	74366	0	0	73952
HN1542	6.28		129.03		130.037	[M-H]-	FALSE						TRUE		[]		0	0	14526	13972	0	22944	0	14152	15710	0	0	0	9546	14954	10428	14894	17566	16022	0	0	0	9708	10132	18734	0	20564	0	0	0	0	0	9530	0
HN1543	6.58		141.075		142.082	[M-H]-	FALSE						TRUE		[]		9622	12402	0	10820	0	11416	0	11642	10686	0	11448	12806	11166	0	11048	12172	0	0	11584	12936	11326	0	0	15412	12116	0	0	0	0	0	0	10034	9472
HN1544	0.57		383.295		384.302	[M-H]-	TRUE						TRUE		[]		22426	17510	11994	34386	13656	2504	0	26338	24132	0	0	18322	25236	0	27004	27854	14916	28612	28850	31482	19540	23070	25692	24096	17548	0	0	0	0	15288	0	21006	0
HN1545	7.73		171.038		172.046	[M-H]-	TRUE						TRUE		[]		18494	0	0	16180	0	18954	16460	0	0	0	0	0	0	18826	25078	16012	0	0	14470	0	0	0	0	0	0	0	0	0	0	20908	17822	19262	22666
HN1546	0.54		91.022		92.0292	[M-H]-	FALSE						FALSE		[PURPLE]		48004	67602	48980	43918	57280	64788	51104	52046	58058	35846	45006	52118	55804	54208	45142	63156	67272	65444	53528	43424	47204	39370	62676	58274	46808	83560	91494	114408	122860	78096	110554	42788	50044
[truncated: 45 more columns]

## Sheet: HILIC-POS
Name	RT [min]	ΔRT	m/z meas.	Δm/z [ppm]	M meas.	Ions	MS/MS	Name	Molecular Formula	AQ	Annotations	Annotation Source	Include	MS/MS score	Flags	mSigma	1-003_POS_RA1_1-28-2022	1-019_POS_RA3_1-28-2022	1-031_POS_RA5_1-28-2022	1-036_POS_RA6_1-28-2022	1-043_POS_RA8_1-28-2022	1-045_POS_RB1_1-28-2022	1-051_POS_RB2_1-28-2022	1-061_POS_RB3_1-28-2022	1-070_POS_RB4_1-28-2022	1-071_POS_RB5_1-28-2022	1-084_POS_RB6_1-28-2022	1-088_POS_RB7_1-28-2022	1-096_POS_RB8_1-28-2022	1-097_POS_RC1_1-28-2022	1-098_POS_RC2_1-28-2022	1-103_POS_RC3_1-28-2022	1-108_POS_RC4_1-28-2022	1-116_POS_RC5_1-28-2022	1-125_POS_RC6_1-28-2022	1-131_POS_RC7_1-28-2022	1-136_POS_RD1_1-29-2022	1-172_POS_RD4_1-29-2022	1-176_POS_RD5_1-29-2022	1-181_POS_RD6_1-29-2022	1-189_POS_RD8_1-29-2022	1-204_POS_RE2_1-29-2022	05Blank5_POS_BD8_1-27-2022	06Blank5_POS_BD8_1-27-2022	07Blank5_POS_BD8_1-27-2022	3-011_POS_GA2_1-28-2022	3-012_POS_GA3_1-28-2022	3-015_POS_GA5_1-28-2022	3-017_POS_GA6_1-28-2022
[truncated: 1,351 more rows]
[truncated: 45 more columns]

## Sheet: RPLC-NEG
Name	RT [min]	ΔRT	m/z meas.	Δm/z [ppm]	M meas.	Ions	MS/MS	Name	Molecular Formula	AQ	Annotations	Annotation Source	Include	MS/MS score	Flags	mSigma	1-003_NEG_RA1_2-2-2022	1-019_NEG_RA3_2-2-2022	1-031_NEG_RA5_2-3-2022	1-036_NEG_RA6_2-3-2022	1-043_NEG_RA8_2-3-2022	1-045_NEG_RB1_2-3-2022	1-051_NEG_RB2_2-3-2022	1-061_NEG_RB3_2-3-2022	1-070_NEG_RB4_2-3-2022	1-071_NEG_RB5_2-3-2022	1-084_NEG_RB6_2-3-2022	1-088_NEG_RB7_2-3-2022	1-096_NEG_RB8_2-3-2022	1-097_NEG_RC1_2-3-2022	1-098_NEG_RC2_2-3-2022	1-103_NEG_RC3_2-3-2022	1-108_NEG_RC4_2-3-2022	1-116_NEG_RC5_2-3-2022	1-125_NEG_RC6_2-4-2022	1-131_NEG_RC7_2-4-2022	1-136_NEG_RD1_2-4-2022	1-172_NEG_RD4_2-4-2022	1-176_NEG_RD5_2-4-2022	1-181_NEG_RD6_2-4-2022	1-189_NEG_RD8_2-4-2022	1-204_NEG_RE2_2-4-2022	3-011_NEG_GA2_2-2-2022	3-012_NEG_GA3_2-2-2022	3-015_NEG_GA5_2-3-2022	3-017_NEG_GA6_2-3-2022	3-018_NEG_GA7_2-3-2022	3-021_NEG_GA8_2-3-2022	3-048_NEG_GB6_2-3-2022
[truncated: 1,649 more rows]
[truncated: 40 more columns]

[truncated: 1 more sheets: RPLC-POS]
