# Supplementary material for: Metabonomic analysis of follicular fluid in patients with diminished ovarian reserve
Source: Front Endocrinol (Lausanne). 2023 Feb 27;14:1132621. doi: 10.3389/fendo.2023.1132621 (PMC10009106; doi:10.3389/fendo.2023.1132621)
Supplement: Supplementary file 5 [file DataSheet_1.csv]

Name	Age	BMI	AMH	bAFC	bFSH	bE2	bLH	P	Duration of infertility	Oocytes retrieved	MII oocytes	Fertilizations	High-quality embryos
DOR1	39	23.2	0.44	3	7.99	76.11	4.03	0.59	3	6	4	4	3
DOR2	35	21.2	0.95	3	12.82	22.57	4.24	0.34	6	4	3	0	0
DOR3	39	20.9	0.79	3	14.4	33.34	4.73	0.69	2	4	4	3	3
DOR4	40	22.7	0.99	2	7.45	168.02	23.9	0.94	0.58	8	5	5	3
DOR5	36	23.4	0.51	6	12.51	46.41	6.61	0.78	6	3	2	2	1
DOR6	33	18.8	0.4	5	8.81	45.91	2.96	1.78	4	3	3	2	2
DOR7	31	20.4	0.9	7	7.39	64.84	3.63	2.52	2	4	3	1	0
DOR8	30	21.5	1.76	6	10.27	14.21	4.4	0.55	2	12	7	3	1
DOR9	33	24	0.27	1	15.41	27.33	4.17	1.08	1	2	2	2	1
DOR10	32	20.7	0.96	5	5.83	36.76	2.76	0.63	1	8	7	6	0
DOR11	32	22.8	0.7	2	12.53	68.11	3.32	0.63	3	2	1	0	0
DOR12	29	20.2	0.74	2	13.57	36.25	5.23	12.85	1	3	2	2	0
DOR13	29	24	0.62	5	9.25	29.59	0.85	0.52	5	4	2	2	1
DOR14	32	22.8	0.7	4	12.53	68.11	3.32	0.63	3	5	3	3	0
DOR15	39	19.9	0.68	2	7.62	59.62	3.13	0.29	0.66	2	1	0	0
DOR16	31	21.6	0.97	2	5.36	90.45	2.61	0.53	4	3	1	1	0
DOR17	37	19.8	0.38	2	12.69	31.04	2.52	0.48	11	3	3	3	2
DOR18	34	22.2	0.49	4	6.23	33.68	4.09	0.57	3	4	2	2	2
DOR19	38	20.8	0.41	2	13.67	52.77	7.05	0.77	5	4	3	2	1
DOR20	34	20.5	0.84	5	5.65	22.9	1.06	0.51	11	6	6	6	3
DOR21	38	23.4	1.31	4	11.54	25.8	2.76	0.21	2	7	5	2	1
DOR22	25	19.8	0.47	3	12.94	32.09	1.19	1.63	3	7	5	5	1
DOR23	36	20.3	0.9	2	15.79	36.53	0.3	8.02	1	1	1	1	0
DOR24	33	21.8	0.23	5	10.06	40.37	4.31	0.25	1	2	2	1	1
DOR25	32	22.5	1.1	4	8.24	47.31	1	0.37	2	3	2	2	1
DOR26	38	21.6	0.17	2	28.23	26.26	5.45	0.53	2	2	2	2	0
CON1	25	17.6	2.49	7	3.17	47.39	1.12	1.21	4	20	17	9	5
CON2	31	19.5	2.01	9	5.86	11.8	1.69	0.25	1.5	17	10	2	0
CON3	30	22	3.83	8	7.49	39.13	3.07	0.52	3	24	18	15	9
CON4	30	22.5	6.87	13	7.53	31.62	5.46	0.72	4	19	15	13	10
CON5	30	17.9	2.19	7	8.63	64.4	3.99	0.79	3	13	10	4	4
CON6	31	23.8	8.85	16	9.05	18.74	5.14	0.21	2	27	13	13	10
CON7	31	20.3	5.71	16	4.81	34.08	2.7	0.45	1.5	11	7	7	3
CON8	31	22.3	2.64	11	6.37	47.85	3.47	0.7	0.417	10	7	6	6
CON9	27	20.3	8.56	18	4.92	56.64	4.79	0.62	2	25	14	11	9
CON10	26	17	5.83	9	7.52	34.92	7.67	0.64	4	7	4	4	0
CON11	29	22.8	2.29	6	8.54	25.12	3.78	0.21	1	12	12	3	3
CON12	29	19.6	6.46	10	7.46	37.67	6.15	0.48	4	10	6	4	2
CON13	31	18.8	3.2	6	5.75	51.91	4.45	5.89	3	15	12	5	3
CON14	31	19.5	5.55	12	7.15	57.32	3.4	0.31	1	19	18	9	4
CON15	31	21.2	10.48	8	5.84	22.84	3.16	0.35	2	10	7	6	5
CON16	28	20.5	3.96	12	4.95	65.05	1.62	0.29	1	11	8	8	5
CON17	35	22.4	6.99	15	9.16	24.86	4.85	0.82	2	20	16	8	2
CON18	28	21	2.23	5	7.35	23.23	2.91	0.43	4	7	4	3	1
CON19	30	20.2	3.98	10	8.75	46.08	3.68	0.61	1	25	19	19	15
CON20	31	22	3.53	7	4.45	16.67	2.97	0.32	0.5	24	15	8	2
CON21	33	22.7	7.91	12	7.14	50.68	3.66	0.59	2.917	7	2	1	1
CON22	33	21.5	3.31	10	6.81	23.81	5.11	0.67	2	6	6	6	2
CON23	26	18.4	2.26	6	4.75	12.44	0.97	0.66	1	7	6	6	5
CON24	34	19.4	2.56	8	2.13	11.8	0.39	0.56	12	14	5	3	3
CON25	30	20.8	4.08	11	7.79	34.68	1.51	1.02	1	15	7	7	7
CON26	35	20.3	8.45	12	7.39	18.81	5.75	0.71	6	11	9	6	5
CON27	28	20.8	3.26	11	6.54	28.27	3.81	1.08	5	22	11	7	3
CON28	34	18.4	2.04	10	7.59	70.88	4.84	0.61	3	14	8	7	0
